# Supplementary material for: Mid Pleistocene foraminiferal mass extinction coupled with phytoplankton evolution
Source: Nat Commun. 2016 Jun 17;7:11970. doi: 10.1038/ncomms11970 (PMC4915025; doi:10.1038/ncomms11970)
Supplement: Supplementary Data 1 — Cibicidoides wuellerstorfi oxygen isotope data between 0.4 and 1.1 Ma for DSDP Site 593. [file ncomms11970-s2.xlsx]

## Sheet: Sheet1
Supplementary Data 1. Cibicidoides wuellerstorfi oxygen isotope data between 0.4 and 1.1 Ma for DSDP Site 593.
Age (Ma)	Leg	Site	H	Core	Section	Half	Top (cm)	Bottom (cm)	Top Depth (mbsf)	Cibicidoides wuellerstorfi δ18O (‰)	Reference
0	90	593	Z	1	1	W	7	9	0.07	3.01131	Ref. 1
0.003975	90	593	Z	1	1	W	12	14	0.12	2.48775	Ref. 1
0.00795	90	593	Z	1	1	W	17	19	0.17	2.91374	Ref. 1
0.0159	90	593	Z	1	1	W	31	33	0.31	3.3982	Ref. 1
0.0163429	90	593	Z	1	1	W	34	36	0.34	3.42975	Ref. 1
0.0167857	90	593	Z	1	1	W	38	40	0.38	3.23311	Ref. 1
0.0172286	90	593	Z	1	1	W	42	44	0.42	3.64643	Ref. 1
0.0176714	90	593	Z	1	1	W	47	49	0.47	3.35009	Ref. 1
0.0185571	90	593	Z	1	1	W	53	55	0.53	3.86236	Ref. 1
0.019	90	593	Z	1	1	W	57	59	0.57	3.81076	Ref. 1
0.023	90	593	Z	1	1	W	59	61	0.59	3.53651	Ref. 1
0.027	90	593	Z	1	1	W	62	64	0.62	3.18163	Ref. 1
0.031	90	593	Z	1	1	W	65	67	0.65	3.54023	Ref. 1
0.035	90	593	Z	1	1	W	68	70	0.68	3.47096	Ref. 1
0.039	90	593	Z	1	1	W	71	73	0.71	3.72016	Ref. 1
0.043	90	593	Z	1	1	W	74	76	0.74	3.37275	Ref. 1
0.047	90	593	Z	1	1	W	77	79	0.77	3.57459	Ref. 1
0.051	90	593	Z	1	1	W	81	83	0.81	3.5509	Ref. 1
0.055	90	593	Z	1	1	W	83	85	0.83	3.41034	Ref. 1
0.063	90	593	Z	1	1	W	90	92	0.9	3.50989	Ref. 1
0.067	90	593	Z	1	1	W	94	96	0.94	3.2352	Ref. 1
0.071	90	593	Z	1	1	W	98	100	0.98	3.36675	Ref. 1
0.075	90	593	Z	1	1	W	103	105	1.03	2.91879	Ref. 1
0.079	90	593	Z	1	1	W	113	115	1.13	3.1925	Ref. 1
0.083	90	593	Z	1	1	W	118	120	1.18	3.22246	Ref. 1
0.085	90	593	Z	1	1	W	124	126	1.24	3.2068	Ref. 1
0.087	90	593	Z	1	1	W	129	131	1.29	3.48258	Ref. 1
0.089	90	593	Z	1	1	W	134	136	1.34	3.60367	Ref. 1
0.091	90	593	Z	1	1	W	140	142	1.4	3.19375	Ref. 1
0.093	90	593	Z	1	2	W	5	7	1.55	2.26421	Ref. 1
0.095	90	593	Z	1	2	W	11	13	1.61	2.85864	Ref. 1
0.103	90	593	Z	1	2	W	17	19	1.67	2.64378	Ref. 1
0.106	90	593	Z	1	2	W	28	30	1.78	2.74324	Ref. 1
0.114	90	593	Z	1	2	W	39	41	1.89	2.94389	Ref. 1
0.12	90	593	Z	1	2	W	48	50	1.98	2.47984	Ref. 1
0.123	90	593	Z	1	2	W	57	59	2.07	2.34004	Ref. 1
0.125	90	593	Z	1	2	W	64	66	2.14	2.3811	Ref. 1
0.13	90	593	Z	1	2	W	72	74	2.22	2.90884	Ref. 1
0.133167	90	593	Z	1	2	W	81	83	2.31	3.80837	Ref. 1
0.135	90	593	Z	1	2	W	88	90	2.38	3.783	Ref. 1
0.143166	90	593	Z	1	2	W	101	103	2.51	3.50174	Ref. 1
0.151332	90	593	Z	1	2	W	114	117	2.64	3.34892	Ref. 1
0.159498	90	593	Z	1	2	W	129	131	2.79	3.50397	Ref. 1
0.167664	90	593	Z	1	2	W	135	137	2.85	3.41003	Ref. 1
0.174	90	593	Z	1	2	W	141	143	2.91	2.95428	Ref. 1
0.178846	90	593	Z	1	3	W	3	5	3.03	3.37423	Ref. 1
0.183692	90	593	Z	1	3	W	10	12	3.1	3.57067	Ref. 1
0.188538	90	593	Z	1	3	W	18	20	3.18	3.32181	Ref. 1
0.193385	90	593	Z	1	3	W	24	26	3.24	3.07771	Ref. 1
0.198231	90	593	Z	1	3	W	27	29	3.27	3.50668	Ref. 1
0.203077	90	593	Z	1	3	W	31	33	3.31	3.43859	Ref. 1
0.207923	90	593	Z	1	3	W	41	43	3.41	3.49385	Ref. 1
0.212769	90	593	Z	1	3	W	46	48	3.46	3.24489	Ref. 1
0.222462	90	593	Z	1	3	W	57	59	3.57	3.53887	Ref. 1
0.2276	90	593	Z	1	3	W	64	66	3.64	3.21903	Ref. 1
0.2322	90	593	Z	1	3	W	72	74	3.72	3.47712	Ref. 1
0.239	90	593	Z	1	3	W	81	83	3.81	2.38198	Ref. 1
0.2421	90	593	Z	1	3	W	88	90	3.88	2.84996	Ref. 1
0.2476	90	593	Z	1	3	W	128	130	4.28	3.37603	Ref. 1
0.249	90	593	Z	1	4	W	17	19	4.67	3.29791	Ref. 1
0.251	90	593	Z	1	4	W	36	38	4.86	3.73109	Ref. 1
0.25925	90	593	Z	1	4	W	42	44	4.92	3.65133	Ref. 1
0.27575	90	593	Z	1	4	W	57	59	5.07	3.81389	Ref. 1
0.284	90	593	Z	2	1	W	0	2	5.1	2.90012	Ref. 1
0.289125	90	593	Z	2	1	W	10	12	5.2	3.02915	Ref. 1
0.29425	90	593	Z	2	1	W	15	17	5.25	3.21191	Ref. 1
0.299375	90	593	Z	2	1	W	18	20	5.28	3.08407	Ref. 1
0.3045	90	593	Z	2	1	W	23	25	5.33	3.37038	Ref. 1
0.309625	90	593	Z	2	1	W	28	30	5.38	3.18725	Ref. 1
0.31475	90	593	Z	2	1	W	34	36	5.44	2.92761	Ref. 1
0.319875	90	593	Z	2	1	W	40	42	5.5	3.35826	Ref. 1
0.325	90	593	Z	2	1	W	45	47	5.55	2.94816	Ref. 1
0.334294	90	593	Z	2	1	W	60	62	5.7	2.9889	Ref. 1
0.338941	90	593	Z	2	1	W	70	72	5.8	3.76524	Ref. 1
0.343588	90	593	Z	2	1	W	81	83	5.91	3.59616	Ref. 1
0.352882	90	593	Z	2	1	W	101	103	6.11	3.66824	Ref. 1
0.357529	90	593	Z	2	1	W	116	118	6.26	3.87845	Ref. 1
0.362176	90	593	Z	2	1	W	131	133	6.41	3.70152	Ref. 1
0.366824	90	593	Z	2	2	W	11	13	6.71	3.23371	Ref. 1
0.371471	90	593	Z	2	2	W	17	19	6.77	3.23452	Ref. 1
0.376118	90	593	Z	2	2	W	41	43	7.01	3.00982	Ref. 1
0.380765	90	593	Z	2	2	W	51	53	7.11	2.99951	Ref. 1
0.385412	90	593	Z	2	2	W	68	70	7.28	2.82204	Ref. 1
0.390059	90	593	Z	2	2	W	85	87	7.45	2.81728	Ref. 1
0.399353	90	593	Z	2	2	W	115	117	7.75	2.29771	Ref. 1
0.41	90	593	Z	2	2	W	126	128	7.86	2.23156	Ref. 1
0.418	90	593	Z	2	2	W	137	139	7.97	2.72889	Ref. 1
0.42	90	593	Z	2	2	W	147	149	8.07	3.05848	Ref. 1
0.422	90	593	Z	2	3	W	11	13	8.21	3.50763	Ref. 1
0.4371	90	593	Z	2	3	W	32	34	8.42	4.16285	This study
0.44478	90	593	Z	2	3	W	53	55	8.63	4.21625	This study
0.45247	90	593	Z	2	3	W	74	76	8.84	3.87013	This study
0.46016	90	593	Z	2	3	W	95	97	9.05	3.71584	This study
0.4686	90	593	Z	2	3	W	116	119	9.26	3.69002	This study
0.4913	90	593	Z	2	4	W	21	23	9.81	2.58953	This study
0.50494	90	593	Z	2	4	W	51	53	10.11	2.85148	This study
0.50721	90	593	Z	2	4	W	56	58	10.16	3.59068	This study
0.50949	90	593	Z	2	4	W	61	63	10.21	3.77767	This study
0.51085	90	593	Z	2	4	W	64	66	10.24	3.54501	This study
0.51221	90	593	Z	2	4	W	67	69	10.27	3.45276	This study
0.51403	90	593	Z	2	4	W	71	73	10.31	3.64638	This study
0.5154	90	593	Z	2	4	W	74	76	10.34	3.34809	This study
0.51825	90	593	Z	2	4	W	77	79	10.37	3.24855	This study
0.52435	90	593	Z	2	4	W	83	85	10.43	3.48439	This study
0.53248	90	593	Z	2	4	W	91	93	10.51	2.75152	This study
0.54265	90	593	Z	2	4	W	101	103	10.61	3.75841	This study
0.55484	90	593	Z	2	4	W	113	115	10.73	3.52963	This study
0.57009	90	593	Z	2	4	W	128	130	10.88	2.96331	This study
0.58266	90	593	Z	2	4	W	141	143	11.01	3.48638	This study
0.58961	90	593	Z	2	5	W	11	13	11.11	2.20588	This study
0.61116	90	593	Z	2	5	W	42	44	11.42	1.92629	This study
0.61812	90	593	Z	2	5	W	52	54	11.52	2.67441	This study
0.62438	90	593	Z	2	5	W	61	63	11.61	3.06891	This study
0.66678	90	593	Z	2	5	W	101	103	12.01	3.35144	This study
0.69392	90	593	Z	2	5	W	126	128	12.26	2.63092	This study
0.69971	90	593	Z	2	5	W	147	149	12.47	2.74888	This study
0.70588	90	593	Z	2	6	W	31	33	12.81	3.05002	This study
0.7087	90	593	Z	2	6	W	71	73	13.21	3.09107	This study
0.711	90	593	Z	2	6	W	113	115	13.63	3.05322	This study
0.715	90	593	Z	3	1	W	4	6	14.74	3.5641	This study
0.717	90	593	Z	3	1	W	10	12	14.8	3.37048	This study
0.71913	90	593	Z	3	1	W	20	22	14.9	3.73769	This study
0.72307	90	593	Z	3	1	W	25	27	14.95	3.56351	This study
0.72779	90	593	Z	3	1	W	31	33	15.01	3.6427	This study
0.73486	90	593	Z	3	1	W	40	42	15.1	3.32734	This study
0.73873	90	593	Z	3	1	W	46	48	15.16	3.42092	This study
0.74024	90	593	Z	3	1	W	49	51	15.19	3.45942	This study
0.74174	90	593	Z	3	1	W	52	54	15.22	3.55456	This study
0.74476	90	593	Z	3	1	W	58	60	15.28	3.4769	This study
0.74727	90	593	Z	3	1	W	63	65	15.33	2.77529	This study
0.75029	90	593	Z	3	1	W	69	71	15.39	2.78875	This study
0.75367	90	593	Z	3	1	W	75	77	15.45	3.30731	This study
0.75765	90	593	Z	3	1	W	81	83	15.51	3.16972	This study
0.76162	90	593	Z	3	1	W	87	89	15.57	3.09621	This study
0.764	90	593	Z	3	1	W	98	100	15.68	3.11606	This study
0.772	90	593	Z	3	1	W	108	110	15.78	2.57907	This study
0.776	90	593	Z	3	1	W	113	115	15.83	2.5746	This study
0.78	90	593	Z	3	1	W	118	120	15.88	2.43408	This study
0.784	90	593	Z	3	1	W	123	125	15.93	2.87394	This study
0.788	90	593	Z	3	1	W	128	130	15.98	2.73118	This study
0.79	90	593	Z	3	1	W	131	133	16.01	3.4532	This study
0.7915	90	593	Z	3	1	W	134	136	16.04	2.91248	This study
0.793	90	593	Z	3	1	W	139	141	16.09	3.25479	This study
0.795	90	593	Z	3	1	W	140	142	16.1	3.62193	This study
0.799	90	593	Z	3	2	W	10	12	16.3	3.61943	This study
0.801	90	593	Z	3	2	W	15	17	16.35	3.69385	This study
0.803	90	593	Z	3	2	W	20	22	16.4	3.44466	This study
0.805	90	593	Z	3	2	W	30	32	16.5	3.58964	This study
0.809	90	593	Z	3	2	W	50	52	16.7	3.50164	This study
0.813	90	593	Z	3	2	W	60	62	16.8	3.56497	This study
0.818	90	593	Z	3	2	W	80	82	17	3.14089	This study
0.821	90	593	Z	3	2	W	89	91	17.09	3.08078	This study
0.824	90	593	Z	3	2	W	93	95	17.13	3.11697	This study
0.826	90	593	Z	3	2	W	97	99	17.17	3.37363	This study
0.83585	90	593	Z	3	2	W	106	108	17.26	2.89032	This study
0.84218	90	593	Z	3	2	W	118	120	17.38	3.01691	This study
0.84535	90	593	Z	3	2	W	124	126	17.44	3.02048	This study
0.84851	90	593	Z	3	2	W	130	132	17.5	3.38629	This study
0.85264	90	593	Z	3	2	W	139	141	17.59	3.11513	This study
0.85675	90	593	Z	3	2	W	148	150	17.68	2.6539	This study
0.86223	90	593	Z	3	3	W	10	12	17.8	3.44719	This study
0.86416	90	593	Z	3	3	W	15	17	17.85	3.12432	This study
0.8661	90	593	Z	3	3	W	20	22	17.9	3.60418	This study
0.86919	90	593	Z	3	3	W	28	30	17.98	3.56511	This study
0.87228	90	593	Z	3	3	W	36	39	18.06	3.62803	This study
0.87657	90	593	Z	3	3	W	42	45	18.12	3.56255	This study
0.88026	90	593	Z	3	3	W	45	47	18.15	3.64323	This study
0.88272	90	593	Z	3	3	W	48	50	18.17	3.30514	This study
0.88887	90	593	Z	3	3	W	52	54	18.22	3.44506	This study
0.89871	90	593	Z	3	3	W	60	62	18.3	3.4755	This study
0.90486	90	593	Z	3	3	W	65	67	18.35	3.01992	This study
0.91377	90	593	Z	3	3	W	76	78	18.46	3.11803	This study
0.91646	90	593	Z	3	3	W	81	83	18.51	3.27812	This study
0.91914	90	593	Z	3	3	W	86	88	18.56	3.41579	This study
0.92182	90	593	Z	3	3	W	91	93	18.61	3.29839	This study
0.92504	90	593	Z	3	3	W	97	99	18.67	3.20003	This study
0.92923	90	593	Z	3	3	W	108	110	18.78	3.19368	This study
0.94216	90	593	Z	3	3	W	148	150	19.18	3.26758	This study
0.94858	90	593	Z	3	4	W	20	22	19.4	2.81605	This study
0.95144	90	593	Z	3	4	W	30	32	19.5	2.93295	This study
0.95397	90	593	Z	3	4	W	39	41	19.59	2.80246	This study
0.95623	90	593	Z	3	4	W	48	50	19.68	3.2365	This study
0.95824	90	593	Z	3	4	W	56	58	19.76	3.07407	This study
0.96163	90	593	Z	3	4	W	70	72	19.9	3.04722	This study
0.96377	90	593	Z	3	4	W	81	83	20.01	3.3115	This study
0.96572	90	593	Z	3	4	W	91	93	20.11	3.17887	This study
0.96738	90	593	Z	3	4	W	100	102	20.2	3.02482	This study
0.96895	90	593	Z	3	4	W	110	112	20.3	3.27375	This study
0.97052	90	593	Z	3	4	W	120	122	20.4	2.91268	This study
0.97177	90	593	Z	3	4	W	128	130	20.48	3.27507	This study
0.97359	90	593	Z	3	4	W	140	142	20.6	3.08108	This study
0.97896	90	593	Z	3	5	W	20	22	20.9	2.99506	This study
0.98385	90	593	Z	3	5	W	40	42	21.1	3.36486	This study
0.98773	90	593	Z	3	5	W	50	52	21.2	3.4039	This study
0.99317	90	593	Z	3	5	W	64	66	21.34	3.3005	This study
0.9952	90	593	Z	3	5	W	69	71	21.39	3.00411	This study
1.0034	90	593	Z	3	5	W	90	92	21.6	3.00146	This study
1.005	90	593	Z	3	5	W	94	96	21.64	2.86062	This study
1.0071	90	593	Z	3	5	W	100	102	21.7	3.08164	This study
1.0085	90	593	Z	3	5	W	104	106	21.74	3.09422	This study
1.0106	90	593	Z	3	5	W	110	112	21.8	3.10963	This study
1.012	90	593	Z	3	5	W	114	116	21.84	2.88015	This study
1.0134	90	593	Z	3	5	W	118	120	21.88	2.76387	This study
1.0148	90	593	Z	3	5	W	122	124	21.92	2.72674	This study
1.0165	90	593	Z	3	5	W	127	129	21.97	2.65751	This study
1.0179	90	593	Z	3	5	W	131	133	22.01	2.8366	This study
1.0232	90	593	Z	3	5	W	146	148	22.16	2.68737	This study
1.0281	90	593	Z	3	6	W	10	12	22.3	2.69119	This study
1.0351	90	593	Z	3	6	W	30	32	22.5	3.35075	This study
1.0386	90	593	Z	3	6	W	40	42	22.6	3.39234	This study
1.0407	90	593	Z	3	6	W	46	48	22.66	3.26554	This study
1.0455	90	593	Z	3	6	W	60	62	22.8	3.3331	This study
1.0476	90	593	Z	3	6	W	66	68	22.86	2.86136	This study
1.0497	90	593	Z	3	6	W	72	74	22.92	3.23733	This study
1.0518	90	593	Z	3	6	W	78	80	22.98	3.26186	This study
1.0539	90	593	Z	3	6	W	84	86	23.04	3.14811	This study
1.056	90	593	Z	3	6	W	90	92	23.1	2.92231	This study
1.0581	90	593	Z	3	6	W	96	98	23.16	3.08308	This study
1.063	90	593	Z	3	6	W	110	112	23.3	2.77825	This study
1.07	90	593	Z	3	6	W	130	132	23.5	2.20803	This study
1.1007	90	593	Z	4	1	W	11	13	24.41	2.62634	This study
1.1102	90	593	Z	4	1	W	40	42	24.7	2.68615	This study
1.1157	90	593	Z	4	1	W	57	59	24.87	3.08085	This study
1.12	90	593	Z	4	1	W	70	72	25	3.14779	This study
1.1287	90	593	Z	4	1	W	92	94	25.22	3.42223	This study
