# Supplementary material for: Mid Pleistocene foraminiferal mass extinction coupled with phytoplankton evolution
Source: Nat Commun. 2016 Jun 17;7:11970. doi: 10.1038/ncomms11970 (PMC4915025; doi:10.1038/ncomms11970)
Supplement: Supplementary Data 2 — Foraminiferal census data for DSDP Site 593. [file ncomms11970-s3.xlsx]

## Sheet: Raw counts
Supplementary Data 2. Foraminiferal census data for DSDP Site 593.
															Extinction group																															Survivor group
Age (Ma)	Leg	Site	H	Core	Sct	Half	Top (cm)	Bottom (cm)	Top Depth (mbsf)	Dry weight >63um (g)	Total forams counted	Forams per sample	Fraction	% picked	Siphonodosaria pomuligera	Neugeborina longiscata	Siphonodosaria gracillima	Strictocostella scharbergana	Pleurostomella acuminata	Stilostomella sp.	Mucronina compressa	Siphonodosaria lepidula	Chrysalogonium deceptorum	Pleurostomella alternans	Grigelis schonfeldi	Ellipsopolymorphina zuberi	Mucronina longissima	Scallopstoma ovicula	Siphonodosaria jacksonensis	Strictocostella pseudoscripta	Glandulonodosaria ambigua	Glandulonodosaria glandigina	Siphonodosaria sp.	Stilostomella parexilis	Orthomorphina perversa	Stilostomella fistuca	Ellipsoglandulina labiata	Glandulonodosaria trincherasensis	Staffia tostata	Nodosarella inaequalis	Strictocostella matanzana	Lotostomoides calomorphum	Siphonodosaria tauricornis	Cribroconica stimulae		Amphycoryna seperans	Glandulina laevigata	Dentalina ittai	Dentalina aphelis
0.73486	90	593	Z	3	1	W	40	42	15.1	5.0371	16	27	>250µm	100	2	1	1	1																												1	1	1
0.73722	90	593	Z	3	1	W	43	45	15.13	5.5879	11	14	>250µm	100		1			1	1	1																									1			3
0.73873	90	593	Z	3	1	W	46	48	15.16	6.8016	14	49	>250µm	100		1					1	1																											1
0.74024	90	593	Z	3	1	W	49	51	15.19	4.7269	6	6	>250µm	100		1																															1		2
0.74174	90	593	Z	3	1	W	52	54	15.22	6.7532	17	80	>250µm	100	2					1	1		3
0.74476	90	593	Z	3	1	W	58	60	15.28	8.0439	8	26	>250µm	100							1	1		1	1
0.74727	90	593	Z	3	1	W	63	65	15.33	4.7636	11	28.6667	>250µm	100	2							1																											1
0.75029	90	593	Z	3	1	W	69	71	15.39	5.7259	11	23	>250µm	100							1					2
0.75367	90	593	Z	3	1	W	75	77	15.45	6.6824	7	35	>250µm	100																																			1
0.75765	90	593	Z	3	1	W	81	83	15.51	7.7463	15	64	>250µm	100											1		1																				1
0.76162	90	593	Z	3	1	W	87	89	15.57	4.1033	7	10	>250µm	100								1					1	2
0.764	90	593	Z	3	1	W	98	100	15.68	2.8436	5	5	>250µm	100														1
0.772	90	593	Z	3	1	W	108	110	15.78	3.4737	15	36	>250µm	100										3					1
0.78	90	593	Z	3	1	W	118	120	15.88	3.5524	18	45	>250µm	100				1			1								1	2																			1
0.788	90	593	Z	3	1	W	128	130	15.98	2.8444	31	52	>250µm	100								4		3							1	1															3	2	3
0.7915	90	593	Z	3	1	W	134	136	16.04	2.9	27	52	>250µm	100								8		1		1					1		2
0.793	90	593	Z	3	1	W	139	141	16.09	2.5458	14	35	>250µm	100
0.795	90	593	Z	3	1	W	140	142	16.1	1.7409	10	33	>250µm	100								1
0.797	90	593	Z	3	2	W	4	6	16.24	1.9557	15	43	>250µm	100								1		1							3
0.799	90	593	Z	3	2	W	10	12	16.3	2.3182	11	17	>250µm	100							3	1		2
0.801	90	593	Z	3	2	W	15	17	16.35	1.8219	10	22	>250µm	100								2
0.803	90	593	Z	3	2	W	20	22	16.4	1.9998	6	6	>250µm	100	2																			2
0.805	90	593	Z	3	2	W	30	32	16.5	1.3484	7	23	>250µm	100
0.809	90	593	Z	3	2	W	50	52	16.7	2.2851	4	13	>250µm	100
0.813	90	593	Z	3	2	W	60	62	16.8	2.575	16	19	>250µm	100		3					1	2					1								1													2
0.818	90	593	Z	3	2	W	80	82	17	1.7988	20	24	>250µm	100	2	5						2			1				1					2
0.821	90	593	Z	3	2	W	89	91	17.09	3.4274	10	23	>250µm	100		3													1					1
0.824	90	593	Z	3	2	W	93	95	17.13	3.0253	23	66	>250µm	100								3														1											3	1
0.826	90	593	Z	3	2	W	97	99	17.17	1.6265	8	27	>250µm	100						1		1
0.83585	90	593	Z	3	2	W	106	108	17.26	2.5624	26	56	>250µm	100						1		12		1
0.84218	90	593	Z	3	2	W	118	120	17.38	4.1166	55	145	>250µm	100		2					1	25							1						1														1
0.84851	90	593	Z	3	2	W	130	132	17.5	5.2215	84	251	>250µm	100	1	5		5			2	12	1	1					1			4			3														2
0.85675	90	593	Z	3	2	W	148	150	17.68	3.3771	74	111	>250µm	100		3		1				28		2											1		1
0.86223	90	593	Z	3	3	W	10	12	17.8	4.0284	46	109	>250µm	100				3				9													2			1	1								2	2
0.8661	90	593	Z	3	3	W	20	22	17.9	3.7133	51	86	>250µm	100								11		1											2			1		1									1
0.86919	90	593	Z	3	3	W	28	30	17.98	3.9555	53	158	>250µm	100				2			1	10			2
0.87228	90	593	Z	3	3	W	36	39	18.06	4.1176	64	152	>250µm	100		3		3			1	7																								1	1
0.87657	90	593	Z	3	3	W	42	45	18.12	3.742	66	117	>250µm	100		2		3				7						1				1							1		1
0.88272	90	593	Z	3	3	W	47	50	18.17	2.5562	51	107	>250µm	100		1		3				4										1																1
0.88887	90	593	Z	3	3	W	52	54	18.22	4.8699	57	162	>250µm	100		4		4			2	4		1								2							2
0.89871	90	593	Z	3	3	W	60	62	18.3	4.3547	51	103	>250µm	100		3			1			11										2				2											1
0.90486	90	593	Z	3	3	W	65	67	18.35	3.5109	32	45	>250µm	100	1	1						5						3	1	1						1			1
0.91055	90	593	Z	3	3	W	70	72	18.4	3.3678	56	164	>250µm	100		3		1				10	1					1								1
0.91377	90	593	Z	3	3	W	76	78	18.46	4.124	66	197	>250µm	100		3		4			2	11		1				2						1					1								1
0.91646	90	593	Z	3	3	W	81	83	18.51	3.8335	65	185	>250µm	100		3		1			2	6			1									1		3			2
0.91914	90	593	Z	3	3	W	86	88	18.56	3.1721	62	128	>250µm	100		3		3			1	7	3									3		1	2	1						1
0.92504	90	593	Z	3	3	W	97	99	18.67	3.116	83	174	>250µm	100	4			4	1			10	1													2			1
0.9358	90	593	Z	3	3	W	127	129	18.97	4.5071	68	206	>250µm	100	2	2		6			1	6												1					1
0.94216	90	593	Z	3	3	W	148	150	19.18	4.8685	102	253.667	>250µm	100		3		6				4	2						1			1			4	3					15		1
0.94858	90	593	Z	3	4	W	20	22	19.4	2.6886	75	145	>250µm	100		1		5				1	3	1				2	1			3		1	3				2		9
0.95397	90	593	Z	3	4	W	39	41	19.59	3.2849	77	142	>250µm	100		1		7	1				2						2		2	1									15
0.95623	90	593	Z	3	4	W	48	50	19.68	2.4541	87	184	>250µm	100		3		2	2			6	1								5
0.95824	90	593	Z	3	4	W	56	58	19.76	3.1913	94	161	>250µm	100		1		2	3	2		9	3						1		2	2					1										3	1	5
0.96163	90	593	Z	3	4	W	70	72	19.9	2.9042	100	181	>250µm	100	3			6				29	3								2															2
0.96377	90	593	Z	3	4	W	81	83	20.01	2.7999	92	276	>250µm	100	5	1		1	3			16	3					1			3				1				3
0.96572	90	593	Z	3	4	W	91	93	20.11	4.3156	101	213.5	>250µm	100	1			7		2	1	12	1			1			5					4		3			2					1
0.96738	90	593	Z	3	4	W	100	102	20.2	4.3947	102	360.556	>250µm	100	8	1		12				14	1	1					3						1	3	1							1			2	1
0.96895	90	593	Z	3	4	W	110	112	20.3	2.9223	94	323	>250µm	100		1		5	1			18	2						4	2	4					1			1							1	1
0.97052	90	593	Z	3	4	W	120	122	20.4	4.1448	112	402.571	>250µm	100		3		4	1	1		23	1						5		3	3														1	3
0.97177	90	593	Z	3	4	W	128	130	20.48	3.3583	82	292	>250µm	100		3		3				11	3	2					6		1			1					1							1	2		4
0.97359	90	593	Z	3	4	W	140	142	20.6	2.4914	86	166	>250µm	100	2	1		7				9				1			6			2																	1
0.97896	90	593	Z	3	5	W	20	22	20.9	1.8588	56	114	>250µm	100		2		3	1			2							7						1				1					1			1
0.98385	90	593	Z	3	5	W	40	42	21.1	1.6032	93	114	>250µm	100	1			7			1		1	1					5							2			1
0.98773	90	593	Z	3	5	W	50	52	21.2	1.4411	102	122	>250µm	100	9			2													1					1			1
0.99317	90	593	Z	3	5	W	64	66	21.34	1.8788	55	94	>250µm	100	1			5				6							6							2
0.9952	90	593	Z	3	5	W	69	71	21.39	2.6704	69	119	>250µm	100	1	1		6				1		3					10							1			3
1.0034	90	593	Z	3	5	W	90	92	21.6	2.3527	55	107	>250µm	100	3	1		5				5	1						3																			1
1.005	90	593	Z	3	5	W	94	96	21.64	2.8139	95	167	>250µm	100	14			6					1						8		1			1					1
1.0071	90	593	Z	3	5	W	100	102	21.7	1.6562	70	124	>250µm	100	11			9					1						6		1
1.0085	90	593	Z	3	5	W	104	106	21.74	1.3649	85	149	>250µm	100	6	1		4			1		1					2	4							2
1.0106	90	593	Z	3	5	W	110	112	21.8	1.166	35	61	>250µm	100	2			1								1			3													1
1.012	90	593	Z	3	5	W	114	116	21.84	1.323	31	35	>250µm	100	3														3
1.0134	90	593	Z	3	5	W	118	120	21.88	2.4767	39	94	>250µm	100	3														6							1			1										1
1.0148	90	593	Z	3	5	W	122	124	21.92	2.1716	62	130	>250µm	100	4			2								1			5																	1	1		2
1.0165	90	593	Z	3	5	W	127	129	21.97	2.794	65	124	>250µm	100	9	3						2	1	1					9		2
1.0179	90	593	Z	3	5	W	131	133	22.01	2.8402	79	150	>250µm	100	11		2	6						1				1	5		2			1		1							1						1
1.0204	90	593	Z	3	5	W	138	140	22.08	1.8553	62	159	>250µm	100	3			2				2							3																		1	1	2
1.0232	90	593	Z	3	5	W	146	148	22.16	2.1086	48	96	>250µm	100	3	1										1			3		3									1							1
[truncated: 67 more columns]

## Sheet: Counts per g
Supplementary Data 2 continued:
														Extinction Group / g																															Survivor group / g
Age (Ma)	Leg	Site	H	Core	Sct	Half	Top (cm)	Bottom (cm)	Top Depth (mbsf)	Dry weight >63um (g)	Total forams / g	Forams / g (Ext. Gp.)	Forams / g (Surv. Gp.)	Chrysalogonium deceptorum	Cribroconica stimulae	Ellipsoglandulina labiata	Ellipsopolymorphina zuberi	Glandulonodosaria ambigua	Glandulonodosaria glandigina	Glandulonodosaria trincherasensis	Grigelis schonfeldi	Lotostomoides calomorphum	Mucronina compressa	Mucronina longissima	Neugeborina longiscata	Nodosarella inaequalis	Orthomorphina perversa	Pleurostomella acuminata	Pleurostomella alternans	Scallopstoma ovicula	Siphonodosaria gracillima	Siphonodosaria jacksonensis	Siphonodosaria lepidula	Siphonodosaria pomuligera	Siphonodosaria sp.	Siphonodosaria tauricornis	Staffia tostata	Stilostomella fistuca	Stilostomella parexilis	Stilostomella sp.	Strictocostella matanzana	Strictocostella pseudoscripta	Strictocostella scharbergana	Strictocostella sp.	Amphycoryna scalaris	Amphycoryna seperans	Dentalina advena	Dentalina aphelis	Dentalina californica
0.73486	90	593	Z	3	1	W	40	42	15.1	5.0371	5.36023	3.57348	1.78674	0	0	0	0	0	0	0	0	0	0	0	2.77938	0	0	0	0	0	0.198527	0	0	0.397054	0	0	0	0	0	0	0	0	0.198527	0	0	0.198527	0	0	0
0.73722	90	593	Z	3	1	W	43	45	15.13	5.5879	2.50541	1.61062	0.894791	0	0	0	0	0	0	0	0	0	0.178958	0	0.626353	0	0	0.178958	0	0	0	0	0	0	0	0	0	0	0	0.626353	0	0	0	0	0	0.178958	0	0.536874	0
0.73873	90	593	Z	3	1	W	46	48	15.16	6.8016	7.20419	6.32204	0.882145	0	0	0	0	0	0	0	0	0	0.147024	0	4.8518	0	0	0	1.17619	0	0	0	0.147024	0	0	0	0	0	0	0	0	0	0	0	0	0	0	0.147024	0.147024
0.74024	90	593	Z	3	1	W	49	51	15.19	4.7269	1.26933	0.211555	1.05778	0	0	0	0	0	0	0	0	0	0	0	0.211555	0	0	0	0	0	0	0	0	0	0	0	0	0	0	0	0	0	0	0	0	0	0	0.42311	0
0.74174	90	593	Z	3	1	W	52	54	15.22	6.7532	11.8462	9.32891	2.51733	1.62886	0	0	0	0	0	0	0	0	0.148078	0	1.18462	0	0	0	2.36925	0	0	0	0	0.296156	1.18462	0	0	0	0	2.51733	0	0	0	0	0	0	0	0	2.51733
0.74476	90	593	Z	3	1	W	58	60	15.28	8.0439	3.23226	1.74045	1.49181	0	0	0	0	0	0	0	0.124318	0	0.124318	0	1.24318	0	0	0	0.124318	0	0	0	0.124318	0	0	0	0	0	0	0	0	0	0	0	0	0	0	0	0
0.74727	90	593	Z	3	1	W	63	65	15.33	4.7636	6.01786	2.86898	3.14888	0	0	0	0	0	0	0	0	0	0	0	1.3995	0	0	0	0	0	0	0	1.04963	0.419851	0	0	0	0	0	0	0	0	0	0	0	0	0	0.209925	0.839701
0.75029	90	593	Z	3	1	W	69	71	15.39	5.7259	4.01684	2.27039	1.74645	1.74645	0	0	0.34929	0	0	0	0	0	0.174645	0	0	0	0	0	0	0	0	0	0	0	0	0	0	0	0	0	0	0	0	0	0	0	0	0	0
0.75367	90	593	Z	3	1	W	75	77	15.45	6.6824	5.23764	4.7887	0.448941	0	0	0	0	0	0	0	0	0	0	0	1.19717	0	0	0	2.39435	0	0	0	1.19717	0	0	0	0	0	0	0	0	0	0	0	0	0	0	0.149647	0
0.75765	90	593	Z	3	1	W	81	83	15.51	7.7463	8.26201	5.42194	2.84007	0	0	0	0	0	0	0	0.129094	0	0	0.129094	3.09825	0	0	1.03275	1.03275	0	0	0	0	0	0	0	0	0	0	0	0	0	0	0	0	0	0	0	0
0.76162	90	593	Z	3	1	W	87	89	15.57	4.1033	2.43706	1.94965	0.487413	0	0	0	0	0	0	0	0	0	0	0.243706	0.974825	0	0	0	0	0.487413	0	0	0.243706	0	0	0	0	0	0	0	0	0	0	0	0	0	0	0	0
0.764	90	593	Z	3	1	W	98	100	15.68	2.8436	1.75833	0.351667	1.40667	0	0	0	0	0	0	0	0	0	0	0	0	0	0	0	0	0.351667	0	0	0	0	0	0	0	0	0	0	0	0	0	0	0	0	0	0	0
0.772	90	593	Z	3	1	W	108	110	15.78	3.4737	10.3636	3.45453	6.90906	0	0	0	0	0	0	0	0	0	0	0	0	0	0	0	0.863632	0	0	0.287877	2.30302	0	0	0	0	0	0	0	0	0	0	0	0	0	0	0	2.30302
0.78	90	593	Z	3	1	W	118	120	15.88	3.5524	12.6675	10.4155	2.252	0	0	0	0	0	0	0	0	0	0.2815	0	1.126	0	0	0	0	0	0	1.4075	5.63	0	1.126	0	0	0	0	0	0	0.563	0.2815	0	0	0	0	0.2815	1.126
0.788	90	593	Z	3	1	W	128	130	15.98	2.8444	18.2815	11.6017	6.67979	0	0	0	0	0.351568	1.75784	0	0	0	0	0	0	0	0	0	1.0547	0	0	0	5.62509	0	2.81254	0	0	0	0	0	0	0	0	0	0	0	0	1.0547	1.40627
0.7915	90	593	Z	3	1	W	134	136	16.04	2.9	17.931	11.3793	6.55172	0	0	0	0.344828	0.344828	0	0	0	0	0	0	4.13793	0	0	0	0.344828	0	0	0	5.51724	0	0.689655	0	0	0	0	0	0	0	0	0	0	0	0	0	1.37931
0.793	90	593	Z	3	1	W	139	141	16.09	2.5458	13.7481	10.9985	2.74963	0	0	0	0	0	0	0	0	0	0	0	3.14243	0	0	0	0	0	0	0	6.28486	0	0	0	0	0	0	1.57122	0	0	0	0	0	0	0	0	0
0.795	90	593	Z	3	1	W	140	142	16.1	1.7409	18.9557	12.0627	6.89299	0	0	0	0	0	0	0	0	0	0	0	0	0	0	2.29766	0	0	0	0	7.4674	0	0	0	0	0	0	0	0	0	0	2.29766	0	0	0	0	0.574416
0.797	90	593	Z	3	2	W	4	6	16.24	1.9557	21.987	18.9191	3.06796	0	0	0	0	1.53398	0	0	0	0	0	0	2.0453	0	0	0	0.511326	0	0	0	12.7831	0	0	0	0	0	0	2.0453	0	0	0	0	0	0	0	0	2.0453
0.799	90	593	Z	3	2	W	10	12	16.3	2.3182	7.33328	6.03917	1.29411	0	0	0	0	0	0	0	0	0	1.29411	0	1.72548	0	0	0	0.862738	0	0	0	2.15685	0	0	0	0	0	0	0	0	0	0	0	0	0	0	0	0
0.801	90	593	Z	3	2	W	15	17	16.35	1.8219	12.0753	9.8798	2.19551	0	0	0	0	0	0	0	0	0	0	0	6.58653	0	0	0	0	0	0	0	3.29327	0	0	0	0	0	0	0	0	0	0	0	0	0	0	0	1.09776
0.803	90	593	Z	3	2	W	20	22	16.4	1.9998	3.0003	2.0002	1.0001	0	0	0	0	0	0	0	0	0	0	0	0	0	0	0	0	0	0	0	0	1.0001	0	0	0	0	1.0001	0	0	0	0	0	0	0	0	0	0
0.805	90	593	Z	3	2	W	30	32	16.5	1.3484	17.0573	14.8324	2.22486	0	0	0	0	0	0	0	0	0	0	0	11.8659	0	0	0	0	0	0	0	2.96648	0	0	0	0	0	0	0	0	0	0	0	0	0	0	0	0
0.809	90	593	Z	3	2	W	50	52	16.7	2.2851	5.68903	3.50094	2.18809	0	0	0	0	0	0	0	0	0	0	0	3.50094	0	0	0	0	0	0	0	0	0	0	0	0	0	0	0	0	0	0	0	0	0	0	0	2.18809
0.813	90	593	Z	3	2	W	60	62	16.8	2.575	7.37864	4.66019	2.71845	0	0	0	0	0	0	0	0	0	0.38835	0.38835	2.71845	0	0.38835	0	0	0	0	0	0.776699	0	0	0	0	0	0	0	0	0	0	0	0	0	0	0	0.38835
0.818	90	593	Z	3	2	W	80	82	17	1.7988	12.2304	10.5626	1.66778	0	0	0	0	0	0	0	0.555926	0	0	0	2.77963	0	0	0	0	0	0	0.555926	4.44741	1.11185	0	0	0	0	1.11185	0	0	0	0	0	0	0	0	0	0
0.821	90	593	Z	3	2	W	89	91	17.09	3.4274	6.71063	6.12709	0.583533	0	0	0	0	0	0	0	0	0	0	0	3.20943	0	0	0	0	0	0	0.291766	2.33413	0	0	0	0	0	0.291766	0	0	0	0	0	0	0	0	0	0.291766
0.824	90	593	Z	3	2	W	93	95	17.13	3.0253	21.816	17.1884	4.62764	0	0	0	0	0	0	0	0	0	0	0	0	0	0	0	1.32218	0	0	0	11.5691	0	0	0	0	0.330546	0	3.96655	0	0	0	0	0	0	0	0	0
0.826	90	593	Z	3	2	W	97	99	17.17	1.6265	16.6001	15.9852	0.614817	0	0	0	0	0	0	0	0	0	0	0	4.91854	0	0	2.45927	0	0	0	0	7.99262	0	0	0	0	0	0	0.614817	0	0	0	0	0	0	0	0	0
0.83585	90	593	Z	3	2	W	106	108	17.26	2.5624	21.8545	21.074	0.780518	0	0	0	0	0	0	0	0	0	0	0	0	0	0	0	1.9513	1.56104	0	0	17.1714	0	0	0	0	0	0	0.390259	0	0	0	0	0	0	0	0	0.390259
0.84218	90	593	Z	3	2	W	118	120	17.38	4.1166	35.2232	29.6361	5.58714	0	0	0	0	0	0	0	0	0	0.242919	0	0.485838	0	0.242919	0	2.91503	2.91503	0	0.242919	22.5915	0	0	0	0	0	0	0	0	0	0	0	0	0	0	0.242919	0
0.84851	90	593	Z	3	2	W	130	132	17.5	5.2215	48.0705	45.0062	3.06425	0.191516	0	0	0	0	5.36244	0	0	0	0.383032	0	7.08609	0	0.574548	0	0.191516	0	0	0.191516	26.8122	0.191516	0	0	0	0	0	0	0	0	4.02183	0	0	0	0	0.383032	0
0.85675	90	593	Z	3	2	W	148	150	17.68	3.3771	32.8684	28.4268	4.44168	0	0	0.296112	0	0	0	0	0	0	0	0	6.21835	0	0.296112	0	0.592224	0	0	0	19.5434	0	0	0	0	0	0	0.592224	0	0	0.888336	0	0	0	0	0	0
0.86223	90	593	Z	3	3	W	10	12	17.8	4.0284	27.0579	24.8238	2.23414	0	0	0	0	0	0	1.24119	0	0	0	0	0	0	0.496475	0	0	0	0	0	14.1495	0	0	0	0.248238	0	0	0	0	0	8.68831	0	0	0	0	0	0
0.8661	90	593	Z	3	3	W	20	22	17.9	3.7133	23.16	19.9284	3.23163	0	0	0	0	0	0	0.807907	0	0	0	0	1.07721	0.269302	0.538604	0.538604	0.269302	0	0	0	8.88697	0	0	0	0	0	0	0	0	0	7.54046	0	0	0	0	0.269302	0
0.86919	90	593	Z	3	3	W	28	30	17.98	3.9555	39.9444	39.1859	0.758438	0	0	0	0	0	0	0	0.505625	0	0.252813	0	0	0	0	0	0	0	0	0	10.6181	0	0	0	0	0	0	0	0	0	27.8094	0	0	0	0	0	0
0.87228	90	593	Z	3	3	W	36	39	18.06	4.1176	36.9147	36.1861	0.72858	0	0	0	0	0	0	0	0	0	0.24286	0	1.33573	0	0	0	0	0	0	0	7.77152	0	0	0	0	0	0	1.2143	0	0	25.6217	0	0	0.24286	0	0	0
0.87657	90	593	Z	3	3	W	42	45	18.12	3.742	31.2667	29.396	1.87066	0	0	0	0	0	0.267237	0	0	0	0	0	0.534474	0	0	2.13789	0	0.267237	0	0	13.6291	0	0	0	0.267237	0	1.60342	1.06895	0.267237	0	9.35329	0	0	0	0	0	0.267237
0.88272	90	593	Z	3	3	W	47	50	18.17	2.5562	41.859	41.0766	0.782411	0	0	0	0	0	0.391206	0	0	0	0	0	1.17362	0	0	0	0	0	0	0	7.0417	0	0	0	0	0	3.12965	0	0	0	29.3404	0	0	0	0	0	0
0.88887	90	593	Z	3	3	W	52	54	18.22	4.8699	33.2656	32.6495	0.616029	0	0	0	0	0	0.410686	0	0	0	0.410686	0	7.39235	0	0	0	0.205343	0	0	0	4.10686	0	0	0	0.410686	0	0	0	0	0.821372	18.8916	0	0	0	0	0	0
0.89871	90	593	Z	3	3	W	60	62	18.3	4.3547	23.6526	22.7341	0.918548	0	0	0	0	0	0.459274	0	0	0	0	0	0.688911	0	0	0.229637	0	0	0	0	9.98921	0	0	0	0	0.459274	0	0.574092	0	0	10.3337	0	0	0	0	0	0
0.90486	90	593	Z	3	3	W	65	67	18.35	3.5109	12.8172	11.3931	1.42414	0	0	0	0	0	0.569655	0	0	0	0	0	2.56345	0	0	0	0	0.854482	0	0.284827	2.56345	0.284827	0	0	0.284827	0.284827	0	0	0	0.284827	3.41793	0	0	0	0	0	0
0.91055	90	593	Z	3	3	W	70	72	18.4	3.3678	48.6965	47.8057	0.890789	0.29693	0	0	0	0	0	0	0	0	0	0	2.07851	0	0	0	0	0.29693	0	0	18.4096	0	0	0	0	0.29693	0	0	0	0	26.4267	0	0	0	0	0	0
0.91377	90	593	Z	3	3	W	76	78	18.46	4.124	47.7388	46.5264	1.21242	0	0	0	0	0	0	0	0	0	0.484966	0	3.75849	0	0	0	0.242483	0.484966	0	0	20.702	0	0	0	0.242483	0	0.242483	0	0	0	20.3686	0	0	0	0	0	0
0.91646	90	593	Z	3	3	W	81	83	18.51	3.8335	48.2588	46.6936	1.56515	0	0	0	0	0	0	0	0.260858	0	0.521716	0	1.82601	0	0	0	0	0	0	0	9.91261	0	0	0	0.521716	0.782575	0.260858	0	0	0	32.6073	0	0	0	0	0	0.260858
0.91914	90	593	Z	3	3	W	86	88	18.56	3.1721	40.3518	40.0366	0.315249	0.945746	0	0	0	0	0.945746	0	0	0.315249	0.315249	0	1.57624	0	0.630497	0.630497	0	0	0	0	6.62022	0	0	0	0	0.315249	0.315249	0	0	0	27.4266	0	0	0	0	0	0.315249
0.92504	90	593	Z	3	3	W	97	99	18.67	3.116	55.8408	55.5199	0.320924	0.320924	0	0	0	0	0.641849	0	0	0	0	0	0	0	0	0.320924	0	0	0	0	8.34403	1.2837	0	0	0.320924	0.641849	0	0	1.92555	0	41.7202	0	0	0	0	0	0
0.9358	90	593	Z	3	3	W	127	129	18.97	4.5071	45.7057	45.04	0.665616	0	0	0	0	0	0	0	0	0	0.221872	0	2.21872	0	0.887489	0	0	0	0	0	18.1935	0.443744	0	0	0.221872	0	0.221872	0	0	0	22.631	0	0	0	0	0	0
0.94216	90	593	Z	3	3	W	148	150	19.18	4.8685	52.1037	50.6658	1.43781	0.410804	0	0	0	0	0.205402	0	0	0	0	0	5.40892	0	0.821608	0	0	0	0	0.205402	11.434	0	0	0.205402	2.05402	0.616206	0	0	7.18907	0	22.115	0	0	0	0	0	0
0.94858	90	593	Z	3	4	W	20	22	19.4	2.6886	53.9314	53.5595	0.371941	1.11582	0	0	0	0	1.11582	0	0	0	0	0	3.34747	0	1.8597	0	0.371941	0.743882	0	0.371941	10.0424	0	0	0	0.743882	0	0.371941	0	6.32299	0	27.1517	0	0	0	0	0	0
0.95397	90	593	Z	3	4	W	39	41	19.59	3.2849	43.2281	42.3148	0.91327	0.608847	0	0	0	0.608847	0.304423	0	0	0.608847	0	0	2.13096	0	0	0.304423	0	0.608847	0	1.21769	4.26193	0	0	0	0	0	0	0.608847	5.1752	0	25.876	0	0	0	0	0	0.304423
0.95623	90	593	Z	3	4	W	48	50	19.68	2.4541	74.9766	69.6793	5.29726	0.407481	0	0	0	2.03741	0	0	0	0	0	0	2.03741	0	0	0.814963	0	0	0	0	27.7087	0	0	0	0	0	3.25985	0	0	0	33.4135	0	0	0	0	0	0
0.95824	90	593	Z	3	4	W	56	58	19.76	3.1913	50.4497	43.2426	7.20709	0.940056	0	0.313352	0	0.626704	1.25341	0	0	0	0	0	1.56676	0	0	0.940056	0	0	0	2.19346	19.1145	0	0	0	0	0	0	0.626704	0	0	15.6676	0	0	0	0	1.56676	0.313352
0.96163	90	593	Z	3	4	W	70	72	19.9	2.9042	62.3235	58.8802	3.44329	1.03299	0	0	0	1.37732	0	0	0	0	0	0	0.688658	0	1.37732	0	2.75463	0	0	0	23.7587	1.03299	0	0	2.06597	0	0	0	0	0	24.7917	0	0	0.688658	0	0.688658	0.344329
0.96377	90	593	Z	3	4	W	81	83	20.01	2.7999	98.5749	91.789	6.78596	1.07147	0	0	0	1.07147	0	0	0	0	0	0	1.78578	0	0.357156	1.07147	0	0.357156	0	0	41.4301	1.78578	0	0	1.07147	0	0	0	0	0	41.7872	0	0	0	0	0	1.78578
0.96572	90	593	Z	3	4	W	91	93	20.11	4.3156	49.4717	48.0814	1.3903	0.231717	0.231717	0	0.231717	0	0	0	0	0	0.231717	0	1.73788	0	0	0	2.31717	0	0	1.15859	11.47	0.231717	0	0	0.463435	0.695152	4.98193	0.463435	0	0	23.6352	0	0	0	0	0	0
0.96738	90	593	Z	3	4	W	100	102	20.2	4.3947	82.018	79.9701	2.04792	0.227547	0.227547	0.227547	0	0	0	0	0	0	0	0	1.4917	0	0.227547	0	5.28414	0	0	0.68264	37.0648	1.82037	0	0	0	3.18566	0	0	0	0	29.5305	0	0	0	0.227547	0	0
0.96895	90	593	Z	3	4	W	110	112	20.3	2.9223	110.529	109.161	1.36878	0.684392	0	0	0	1.36878	0	0	0	0	0	0	0.342196	0	0	0.342196	0	0	0	1.36878	48.5919	0	0	0	0.342196	0.342196	1.36878	0	0	0.684392	53.7248	0	0	0.342196	0	0	0
0.97052	90	593	Z	3	4	W	120	122	20.4	4.1448	97.1269	92.3015	4.82532	0.241266	0	0	0	0.723798	0.723798	0	0	0	0	0	6.69801	0	0	0.241266	0	0	0	1.20633	37.6031	0	0	0	0	0	2.29777	0.241266	0	0	42.325	0	0.241266	0.241266	0	0	0.241266
0.97177	90	593	Z	3	4	W	128	130	20.48	3.3583	86.9488	84.2688	2.67993	0.893309	0	0	0	0.29777	0	0	0	0	0	0	5.65762	0	1.19108	0	2.9777	0	0	2.9777	41.39	0	0	0	0.29777	0	0.29777	0	0	0	28.2881	0	0.29777	0.29777	0	1.19108	0
0.97359	90	593	Z	3	4	W	140	142	20.6	2.4914	66.6292	64.2209	2.40828	0	0	0	0.401381	0	0.802761	0	0	0	0	0	0.401381	0	0	0	0	0	0	2.40828	38.1312	1.60552	0	0	0	0	3.21105	0	0	0	17.2594	0	0	0	0	0.401381	0
0.97896	90	593	Z	3	5	W	20	22	20.9	1.8588	61.3299	60.2539	1.07596	0	0.537981	0	0	0	0	0	0	0	0	0	1.07596	0	0.537981	0.537981	2.15193	0	0	5.9178	13.9875	4.30385	0	0	0.537981	0	1.07596	0	0	0	29.589	0	0	0	0	0	0
0.98385	90	593	Z	3	5	W	40	42	21.1	1.6032	71.1078	71.1078	0	0.623752	0	0	0	0	0	0	0	0	0.623752	0	2.49501	0	0	0	3.11876	0	0	3.11876	29.6282	1.2475	0	0	0.623752	1.2475	0	0	0	0	28.3807	0	0	0	0	0	0
0.98773	90	593	Z	3	5	W	50	52	21.2	1.4411	84.6576	83.9636	0.693914	0	0	0	0	0.693914	0	0	0	0	0	0	4.8574	0	0	0	5.55131	0	0	0	17.3479	14.5722	0	0	0.693914	0.693914	6.24523	0	0	0	33.3079	0	0	0	0	0	0
0.99317	90	593	Z	3	5	W	64	66	21.34	1.8788	50.0319	48.9674	1.06451	0	0	0	0	0	0	0	0	0	0	0	0	0	2.12902	0	0	0	0	3.19353	14.9031	3.72578	0	0	0	1.06451	0	0	0	0	23.9515	0	0	0	0	0	0
0.9952	90	593	Z	3	5	W	69	71	21.39	2.6704	44.5626	43.4392	1.12343	0	0	0	0	0	0	0	0	0	0	0	1.12343	0	0	0	4.11923	0	0	3.74476	12.3577	2.62133	0	0	1.12343	0.374476	0.748951	0	0	0	17.2259	0	0	0	0	0	0
1.0034	90	593	Z	3	5	W	90	92	21.6	2.3527	45.4797	41.6543	3.82539	0.425044	0	0	0	0	0	0	0	0	0	0	0.425044	0	0	0	0	0	0	1.27513	5.52557	3.82539	0	0	0.850087	0	0.850087	0	0	0	28.4779	0	0	0	0	0	0
1.005	90	593	Z	3	5	W	94	96	21.64	2.8139	59.3482	56.1498	3.19841	0.355379	0	0	0	0.355379	0	0	0	0	0	0	2.13227	0	0	0	0.710757	0	0	2.84303	5.68606	8.52909	0	0	0.355379	0	3.19841	0	0	0	31.9841	0	0	0	0	0	0
1.0071	90	593	Z	3	5	W	100	102	21.7	1.6562	74.8702	74.8702	0	0.603792	0	0	0	0.603792	0	0	0	0	0	0	0	0	0	0	0	0	0	3.62275	15.6986	16.3024	0	0	0	0	0	0	0	0	38.0389	0	0	0	0	0	0
1.0085	90	593	Z	3	5	W	104	106	21.74	1.3649	109.166	109.166	0	0.732654	0	0	0	0	0	0	0	0	0.732654	0	0.732654	0	0	0	1.46531	1.46531	0	2.93062	10.2572	17.5837	0	0	0	1.46531	0	0	0	0	71.8001	0	0	0	0	0	0
1.0106	90	593	Z	3	5	W	110	112	21.8	1.166	52.3156	48.0274	4.28816	0	0	0	0.857633	1.71527	0	0	0	0.857633	0	0	0	0	0	0	0	0	0	2.5729	25.729	1.71527	0	0	0	0	0	0	0	0	14.5798	0	0	0	0	0	0
1.012	90	593	Z	3	5	W	114	116	21.84	1.323	26.455	25.6992	0.755858	0	0	0	0	0	0	0	0	0	0	0	0	0	0	0	0	0	0	2.26757	11.3379	3.02343	0	0	0	0	0	0	0	0	9.07029	0	0	0	0	0	0
1.0134	90	593	Z	3	5	W	118	120	21.88	2.4767	37.9537	36.7424	1.21129	0	0	0	0	0	0	0	0	0	0	0	3.2301	0	1.61505	0	0	0	0	2.42258	21.8032	1.21129	0	0	0.403763	0.403763	0	0	0	0	5.65268	0	0	0	0	0.403763	0
1.0148	90	593	Z	3	5	W	122	124	21.92	2.1716	59.8637	52.4959	7.36784	0	0	0	0.46049	0	0	0	0	0	0	0	0.92098	0	0	0	0	0	0	2.30245	23.9455	12.8937	0	0	0	0	0	0	0	0	11.9727	0	0	0.46049	0	0.92098	0
1.0165	90	593	Z	3	5	W	127	129	21.97	2.794	44.3808	40.4438	3.93701	0.35791	0	0	0	1.43164	0	0	0	0	0	0	1.07373	0	0	0	0.35791	0	0	3.22119	21.4746	3.93701	0	0	0	0	0	0	0	0	8.58984	0	0	0	0	0	0
1.0179	90	593	Z	3	5	W	131	133	22.01	2.8402	52.8132	48.9402	3.87297	0	0	0	0	0.704176	0	0	0	0	0	0	1.40835	0	0	0	0.352088	0.352088	0.704176	1.76044	17.6044	3.87297	0	0.352088	0	0.352088	1.05626	0	0	0	20.4211	0	0	0	0	0.352088	0
1.0204	90	593	Z	3	5	W	138	140	22.08	1.8553	85.7004	83.0054	2.69498	0	0	0	0	0	0	0	0	0	0	0	1.07799	0	0	0	0	0	0	1.61699	42.0417	1.61699	0	0	2.15599	0	1.07799	0	0	0	33.4178	0	0	0	0	1.07799	0
1.0232	90	593	Z	3	5	W	146	148	22.16	2.1086	45.5278	41.7339	3.79399	0	0	0	0.474248	2.37124	0	0	0	0	0	0	1.42274	0.474248	0	0	1.89699	0	0	1.42274	29.4034	1.42274	0	0	0	0	2.84549	0	0	0	0	0	0.474248	0	0	0	0
[truncated: 16 more columns]
