# Supplementary material for: Mid Pleistocene foraminiferal mass extinction coupled with phytoplankton evolution
Source: Nat Commun. 2016 Jun 17;7:11970. doi: 10.1038/ncomms11970 (PMC4915025; doi:10.1038/ncomms11970)
Supplement: Supplementary Data 3 — Calcareous nannofossil census data for DSDP Site 593 and ODP Site 980. [file ncomms11970-s4.xlsx]

## Sheet: Site 593
Supplementary Data 3. Calcareous nannofossil census data for DSDP Site 593 and ODP Site 980.
Age (Ma)	Leg	Site	H	Core	Section	Half	Top (cm)	Bottom (cm)	Top Depth (mbsf)	G. oceanica	G. omega	G. caribbeanica	G. muellerae or margereli	Small Gephyrocapsa	C. leptoporus total	P.lacunosa	R. asanoi	Reticulofenestra spp.	C. pelagicus total	Helicosphaeraca spp.	F. profunda	Umbilicosphaera spp.	Rhabdosphaera spp.	Syracosphaera spp.	Calciosolenia spp.	Ponthosphaera spp.	Fields of microscope	Total coccolith number	Total coccoliths > 3micron	% small gephyrocapsa
0.73486	90	593	Z	3	1	W	40	42	15.1	17	6	0	33	828	81	0	0	3	138	17	0	0	1	4	0	4	14	1132	304	0.731449
0.75765	90	593	Z	3	1	W	81	83	15.51	47	1	11	17	1350	80	1	0	10	89	35	0	0	1	2	0	10	15	1669	304	0.808868
0.788	90	593	Z	3	1	W	128	130	15.98	31	0	180	7	1561	75	1	0	4	0	16	1	0	1	0	0	6	7	1883	322	0.828996
0.797	90	593	Z	3	2	W	4	6	16.24	54	1	139	5	3120	75	2	0	3	0	2	1	1	0	17	0	8	60	3488	308	0.894495
0.803	90	593	Z	3	2	W	20	22	16.4	80	0	12	8	3092	118	0	0	5	49	18	0	0	9	3	0	4	12	3410	306	0.906745
0.813	90	593	Z	3	2	W	60	62	16.8	86	2	49	10	3765	106	0	3	5	14	14	0	1	2	7	0	2	20	4086	301	0.921439
0.821	90	593	Z	3	2	W	89	91	17.09	83	10	6	33	9057	57	2	1	3	27	29	1	0	1	49	0	5	28	9392	307	0.964331
0.826	90	593	Z	3	2	W	97	99	17.17	100	7	2	23	2565	78	3	4	2	11	30	0	1	7	39	0	9	16	2897	316	0.885399
0.84218	90	593	Z	3	2	W	118	120	17.38	86	10	0	21	1245	116	0	4	7	21	31	0	4	2	8	0	4	17	1576	314	0.789975
0.84851	90	593	Z	3	2	W	130	132	17.5	87	3	0	27	1204	98	4	2	5	33	29	0	0	0	10	0	2	12	1516	300	0.794195
0.85675	90	593	Z	3	2	W	148	150	17.68	132	7	0	27	944	110	3	1	3	3	23	0	4	1	10	1	6	8	1283	331	0.735776
0.8661	90	593	Z	3	3	W	20	22	17.9	101	14	11	28	1721	106	2	2	22	3	6	0	0	1	1	1	9	18	2026	305	0.849457
0.889	90	593	Z	3	3	W	52	54	18.22	15	2	7	5	370	0	18	10	13	0	0	0	0	0	0	0	0	5	440	70	0.840909
0.91055	90	593	Z	3	3	W	70	72	18.4	43	8	43	56	1070	75	1	4	19	46	10	0	0	0	0	0	3	14	1374	304	0.778748
0.92504	90	593	Z	3	3	W	97	99	18.67	107	10	24	40	839	61	0	3	13	51	4	0	0	0	0	0	4	17	1156	317	0.725779
0.94216	90	593	Z	3	3	W	148	150	19.18	35	8	10	27	715	62	0	40	111	26	7	0	0	0	0	0	9	11	1050	335	0.680952
0.956	90	593	Z	3	4	W	48	50	19.68	46	6	15	8	224	5	2	15	30	0	2	0	0	0	0	0	0	4	358	134	0.625698
0.9727	90	593	Z	3	4	W	130	132	20.5	72	4	2	15	185	1	9	5	32	0	5	0	0	0	0	0	0	4	330	145	0.560606
0.9877	90	593	Z	3	5	W	50	52	21.2	164	6	5	43	184	1	4	9	60	0	0	0	1	0	0	0	0	4	478	294	0.384937
1.0034	90	593	Z	3	5	W	90	92	21.6	46	8	26	32	194	3	4	14	18	0	3	0	0	0	0	0	0	7	348	154	0.557471
1.0085	90	593	Z	3	5	W	104	106	21.74	52	11	15	48	221	0	2	11	17	1	1	0	0	0	0	0	0	5	379	158	0.583113
1.0148	90	593	Z	3	5	W	122	124	21.92	70	9	35	49	143	1	3	8	11	0	1	0	4	0	0	0	0	6	334	191	0.428144
1.0232	90	593	Z	3	5	W	146	148	22.16	34	6	17	26	191	0	2	2	18	1	2	0	5	0	0	0	0	4	358	134	0.53352

## Sheet: Site 980
Table S4 continued:
Age (Ma)	Expedition	Site	Hole	Core	Section	Depth (cm)	Depth (mbsf)	Depth (mcd)	G. oceanica	G. omega	G. caribbeanica	G. muellerae or margereli	Small Gephyrocapsa	C. leptoporus large	C. leptoporus medium	C. leptoporus small	P.lacunosa	R. asanoi	Reticulofenestra spp.	C. pelagicus braarudi	C. pelagicus pelagicus	H. carteri	H. hyalina	H. inversa	F. profunda	Umbilicosphaera spp.	Rhabdosphaera spp.	Syracosphaera spp.	Calciosolenia spp.	Oolithotus spp.	Ponthosphaera spp.	Fields of microscope	Total coccolith number	Total coccoliths > 3micron	Relative abundance	%Small Gephyrocapsa
0.603614	162	980	C	9	2	36	66.46	72.96	76	0	1	10	2385	0	7	101	0	0	12	68	15	7	2	0	0	0	0	2	0	0	0	56	2786	301	49.75	85.6066
0.649668	162	980	C	9	5	94	71.55	78.05	18	6	85	7	3344	0	16	22	3	0	7	93	42	3	1	1	0	0	1	0	0	0	10	54	3659	315	67.7593	91.3911
0.671752	162	980	C	9	8	0	74.2	80.7	51	5	155	4	2688	0	22	43	2	0	6	0	1	4	2	0	0	0	0	2	0	0	3	38	2988	300	78.6316	89.9598
0.686752	162	980	C	10	1	124	75.35	82.5	64	4	123	10	3759	0	27	53	0	0	0	0	0	4	3	0	0	0	0	11	0	0	5	34	4063	304	119.5	92.5178
0.75645	162	980	C	10	4	26	78.86	86.01	44	5	169	33	1295	0	3	25	1	0	6	1	1	8	2	0	0	0	0	2	0	0	2	36	1597	302	44.3611	81.0895
0.774215	162	980	C	10	5	25	80.355	87.505	15	3	256	1	1264	0	4	16	0	0	1	0	0	4	0	0	0	0	0	6	0	1	2	20	1573	308	78.65	80.356
0.781626	162	980	A	8	8	0	76.06	88.37	8	6	257	16	985	0	11	12	0	0	1	0	0	1	0	0	1	0	0	0	0	0	8	10	1306	321	130.6	75.4211
0.7874	162	980	C	10	6	2	81.6	88.75	27	3	37	2	1008	0	8	21	0	0	5	2	2	5	0	0	0	0	0	5	0	0	5	60	1130	122	17.41	89.2035
0.823422	162	980	C	10	8	0	83.73	90.88	19	1	218	7	2235	0	9	18	1	0	8	0	0	8	0	0	0	0	0	9	1	0	2	25	2561	301	102.44	87.2706
0.84596	162	980	C	11	1	34	83.94	92.27	25	0	15	0	3012	9	60	161	0	0	9	0	0	12	3	0	0	0	0	11	0	0	6	18	3323	311	184.611	90.641
0.853235	162	980	C	11	1	115	84.755	93.085	35	0	21	2	2904	5	42	182	0	0	7	0	0	10	2	0	0	0	0	2	0	1	0	31	3213	309	103.645	90.3828
0.859678	162	980	C	11	2	47	85.57	93.9	169	0	30	1	2271	3	19	51	3	0	5	0	0	3	0	1	1	0	0	11	0	0	4	13	2572	301	197.846	88.297
0.876775	162	980	C	11	3	6	86.66	94.99	101	4	7	1	2808	13	46	60	0	2	12	1	2	7	1	0	0	0	0	24	0	2	18	60	3109	301	51.8167	90.3184
0.878598	162	980	C	11	3	17	86.77	95.1	96	0	12	8	3552	11	11	18	0	7	102	0	3	5	1	0	0	0	0	12	0	0	29	60	3867	315	64.45	91.8542
0.885272	162	980	C	11	3	57	87.17	95.5	8	1	11	2	816	0	4	16	1	1	6	4	4	2	0	1	0	0	0	13	0	0	11	60	961	85	16.0167	84.9116
0.895768	162	980	C	11	3	112	87.72	96.05	59	1	15	6	1870	3	22	30	0	1	25	63	44	2	0	0	0	0	0	4	0	1	25	25	2196	301	87.84	85.1548
0.903009	162	980	C	11	4	6	88.16	96.49	60	2	9	7	3160	9	41	59	0	5	75	1	0	8	3	0	0	0	0	7	0	1	21	40	3468	308	86.7	91.1188
0.919883	162	980	C	11	4	67	88.77	97.1	9	0	6	2	1008	0	11	10	2	22	18	119	96	2	1	0	0	0	1	2	0	0	4	60	1313	305	21.8833	76.7708
