# Supplementary material for: Mid Pleistocene foraminiferal mass extinction coupled with phytoplankton evolution
Source: Nat Commun. 2016 Jun 17;7:11970. doi: 10.1038/ncomms11970 (PMC4915025; doi:10.1038/ncomms11970)
Supplement: Supplementary Data 4 — Sediment UK37' and chlorin data for DSDP Site 593. [file ncomms11970-s5.xlsx]

## Sheet: Data
Supplementary Data 4. Sediment UK37’ and chlorin data for DSDP Site 593.
Age (Ma)	Leg	Site	H	Core	Sct	Half	Top (cm)	Bottom (cm)	Top Depth (mbsf)	UK'37	UK'37 Temp	P410 (1)	P410 (2)	P410 (3)	P410-mean	P665 (1)	P665 (2)	P665 (3)	P665-mean	P410 / g	P665 / g																											PIGMENT PLOTS
0.73486	90	593	Z	3	1	W	40	42	15.1	0.501	13.84	11.0541	11.4821	13.2225	11.9196	1.7916	1.7008	2.0438	1.8454	1.96514	0.304245
0.73873	90	593	Z	3	1	W	46	48	15.16	0.512	14.19
0.74174	90	593	Z	3	1	W	52	54	15.22	0.480668	13.2324	13.0872	15.5038	13.8953	14.1621	1.467	1.8537	1.5617	1.62747	2.2939	0.263609
0.74476	90	593	Z	3	1	W	58	60	15.28			3.0778	4.4491	4.3241	3.95033	0.2339	0.689	0.6053	0.5094	0.648957	0.0836838
0.74727	90	593	Z	3	1	W	63	65	15.33	0.557277	15.5539	9.0427	9.387	10.9105	9.78007	0.9732	0.9499	1.1159	1.013	1.63186	0.169025
0.75029	90	593	Z	3	1	W	69	71	15.39	0.492	13.56	6.995	7.1907	6.1903	6.792	0.4813	0.3589	0.3162	0.385467	1.09858	0.062348
0.75367	90	593	Z	3	1	W	75	77	15.45	0.484985	13.3632	9.9154	9.1746	11.1123	10.0674	1.1133	1.0551	1.9167	1.3617	1.62751	0.220133
0.75765	90	593	Z	3	1	W	81	83	15.51	0.44	11.99	9.8459	10.7138	9.1927	9.91747	1.5353	1.7053	1.4522	1.56427	1.61641	0.254953
0.76162	90	593	Z	3	1	W	87	89	15.57	0.458	12.56	17.6521	18.4598	18.3182	18.1434	2.2751	2.3912	2.6065	2.42427	2.96848	0.39664
0.764	90	593	Z	3	1	W	98	100	15.68	0.448	12.25	12.7182	13.7814	16.6997	14.3998	1.8776	1.7451	2.1183	1.91367	2.41891	0.321463
0.772	90	593	Z	3	1	W	108	110	15.78	0.571	15.97	1.5106	6.1797		3.84515	1.2863	1.4504		1.36835	0.629578	0.224044
0.7915	90	593	Z	3	1	W	134	136	16.04	0.59	16.55
0.795	90	593	Z	3	1	W	140	142	16.1	0.527	14.64	1.2138	1.8504	2.3257	1.79663	0.1488	0.2315		0.19015	0.290295	0.0307239
0.797	90	593	Z	3	2	W	4	6	16.24	0.509	14.08	1.4759	1.7498	1.8131	1.6796	0.6291	0.706	0.808	0.714367	0.343512	0.146102
0.799	90	593	Z	3	2	W	10	12	16.3	0.504	13.94	1.0606	0.8539	1.093	1.0025	0.1399			0.1399	0.162897	0.0227324
0.803	90	593	Z	3	2	W	20	22	16.4			3.9	2.9077	2.9081	3.2386	0.4138	0.2678	0.2396	0.307067	0.530744	0.0503223
0.805	90	593	Z	3	2	W	30	32	16.5	0.5	13.81	4.2434	4.7333	4.3024	4.42637	0.6504	0.5903	0.524	0.588233	0.745267	0.0990409
0.807	90	593	Z	3	2	W	40	42	16.6	0.400222	10.7946
0.813	90	593	Z	3	2	W	60	62	16.8	0.541	15.05	10.3885	9.093	9.1876	9.55637	1.2686	1.0784	1.1363	1.1611	1.57704	0.19161
0.81489	90	593	Z	3	2	W	70	72	16.9	0.365	9.74	4.7429	5.1842	3.9694	4.63217	0.6129	0.771	0.537	0.6403	0.957198	0.132313
0.818	90	593	Z	3	2	W	80	82	17	0.503	13.92	30.2175	23.1456	22.1219	25.1617	4.8053	3.574	3.4279	3.93573	4.12203	0.644758
0.821	90	593	Z	3	2	W	89	91	17.09	0.545	15.2	10.3165	10.4407	12.6991	11.1521	1.5555	1.5402	1.9063	1.66733	1.8542	0.277219
0.826	90	593	Z	3	2	W	97	99	17.17			17.6526	14.2611	12.9514	14.955	2.6046	2.1594	1.9265	2.23017	2.49155	0.371552
0.83585	90	593	Z	3	2	W	106	108	17.26	0.64	18.05	1.0809	1.0816	1.1954	1.1193	0.176	0.1321	0.1921	0.166733	0.186497	0.027781
0.84218	90	593	Z	3	2	W	118	120	17.38	0.631	17.78	0.8562	0.8934	1.1623	0.970633	0.0502	0.0279	0.0793	0.0524667	0.159959	0.00864645
0.84851	90	593	Z	3	2	W	130	132	17.5	0.532	14.8	2.3857	2.464	2.466	2.43857	0.3468	0.3515	0.3526	0.3503	0.41063	0.058987
0.85675	90	593	Z	3	2	W	148	150	17.68			2.0154	2.6755		2.34545	0.7335	1.4483		1.0909	0.388185	0.18055
0.86223	90	593	Z	3	3	W	10	12	17.8	0.612	17.22	1.8795	1.733	1.7785	1.797	0.3618	0.2766	0.3054	0.3146	0.30154	0.0527905
0.8661	90	593	Z	3	3	W	20	22	17.9	0.599	16.81	1.9039	2.0425	2.0768	2.00773	0.3223	0.3468	0.273	0.314033	0.346993	0.0542737
0.86919	90	593	Z	3	3	W	28	30	17.98			4.2205	5.1295	4.4254	4.5918	0.471	0.532	0.6395	0.5475	0.751239	0.0895735
0.87228	90	593	Z	3	3	W	36	39	18.06	0.441	12.02	1.4012	1.2487	1.4617	1.37053	0.1881	0.1512	0.1793	0.172867	0.223907	0.0282416
0.87657	90	593	Z	3	3	W	42	45	18.12	0.505	13.97	2.3785	2.4609	2.4447	2.42803	0.0873	0.0945	0.1102	0.0973333	0.412209	0.0165243
0.88272	90	593	Z	3	3	W	47	50	18.17			1.3009	1.2547	1.2503	1.26863	0.0966	0.1191	0.108	0.1079	0.205287	0.0174601
0.88887	90	593	Z	3	3	W	52	54	18.22	0.426	11.56	7.8138	6.7591	8.2406	7.6045	1.2107	0.9149	1.1223	1.08263	1.25352	0.178461
0.89871	90	593	Z	3	3	W	60	62	18.3	0.598614	16.8065	10.7978	10.4218	11.0347	10.7514	1.7771	1.5717	1.5974	1.64873	1.78869	0.274295
0.90486	90	593	Z	3	3	W	65	67	18.35	0.504363	13.9504	3.0795	1.8433	2.272	2.39827	0.3889	0.2144	0.2433	0.2822	0.427857	0.0503452
0.91055	90	593	Z	3	3	W	70	72	18.4	0.53	14.73	2.2833	2.629	2.3419	2.41807	0.3752	0.4162	0.4388	0.410067	0.418286	0.0709347
0.91377	90	593	Z	3	3	W	76	78	18.46			4.0824	3.4563	2.7432	3.4273	0.5169	0.4201	0.322	0.419667	0.564072	0.0690696
0.91646	90	593	Z	3	3	W	81	83	18.51			2.7863	2.0892	1.6933	2.1896	0.2057	0.0949	0.0686	0.123067	0.357696	0.0201043
0.91914	90	593	Z	3	3	W	86	88	18.56	0.465	12.75	9.4733	9.4526	10.9344	9.95343	1.3723	1.3834	1.5491	1.43493	1.92047	0.276865
0.92504	90	593	Z	3	3	W	97	99	18.67	0.435	11.86	33.6358	34.6458	33.2996	33.8604	6.1394	5.9797	5.5781	5.89907	6.13357	1.06857
0.92923	90	593	Z	3	3	W	108	110	18.78	0.392	10.55
0.93268	90	593	Z	3	3	W	118	120	18.88			1.5193	1.4498	1.3374	1.4355	0.189	0.2002	0.2165	0.2019	0.306109	0.0430536
0.93857	90	593	Z	3	3	W	136	139	19.06	0.4804	13.2242	28.8626	27.4001	23.4875	26.5834	5.0785	4.7188	3.9338	4.57703	4.34405	0.747942
0.94602	90	593	Z	3	4	W	11	13	19.31	0.447	12.22	7.3458	7.5527	7.9034	7.60063	1.035	1.0737	1.1408	1.08317	1.61064	0.229533
0.95144	90	593	Z	3	4	W	30	32	19.5	0.616	17.33	1.399	1.09	1.1522	1.21373	0.2323	0.1982	0.2164	0.215633	0.214282	0.0380695
0.95824	90	593	Z	3	4	W	56	58	19.76			6.3596	6.3163	5.5972	6.09103	0.9409	0.8819	0.6992	0.840667	1.21299	0.167413
0.96163	90	593	Z	3	4	W	70	72	19.9			2.0943	1.9516	1.9796	2.0085	0.4886	0.479	0.5069	0.4915	0.396091	0.0969275
0.96572	90	593	Z	3	4	W	91	93	20.11			3.4383	6.2203	6.0429	5.23383	0.9663	1.4552	1.2646	1.2287	1.02897	0.241561
0.96738	90	593	Z	3	4	W	100	102	20.2	0.534	14.86	0.9424	1.0887	1.4017	1.14427	0.0143	0.0597	0.0437	0.0392333	0.225405	0.00772842
0.96895	90	593	Z	3	4	W	110	112	20.3			1.6333	1.908	1.9128	1.81803	0.4313	0.3976	0.4876	0.438833	0.351243	0.0847823
0.97052	90	593	Z	3	4	W	120	122	20.4	0.611	17.2	1.3511	1.4757	1.7766	1.53447	0.2082	0.2232	0.2636	0.231667	0.294089	0.0444002
0.97177	90	593	Z	3	4	W	128	130	20.48	0.662	18.73	4.7428	3.6332	5.6962	4.69073	0.7973	0.6151	0.9982	0.803533	0.825441	0.1414
0.97359	90	593	Z	3	4	W	140	142	20.6			2.1874	3.0782	2.5945	2.62003	0.3357	0.5127	0.4481	0.432167	0.469801	0.0774923
0.97896	90	593	Z	3	5	W	20	22	20.9	0.603	16.93	1.8769	0.9618	1.1335	1.32407	0.2909	0.1509	0.1304	0.190733	0.235369	0.0339051
0.98385	90	593	Z	3	5	W	40	42	21.1	0.513	14.21
0.98773	90	593	Z	3	5	W	50	52	21.2	0.582	16.3	1.6638	2.0021	1.9126	1.8595	0.3626	0.4331	0.4195	0.405067	0.307	0.0668758
0.99317	90	593	Z	3	5	W	64	66	21.34	0.54	15.03	1.5877	1.9806	0.9228	1.49703	0.3224	0.1927		0.25755	0.24847	0.0427469
0.9952	90	593	Z	3	5	W	69	71	21.39	0.609622	17.1401	3.7563	2.9845	2.9904	3.24373	0.3158	0.2338	0.2374	0.262333	0.535013	0.0432686
0.99938	90	593	Z	3	5	W	79	81	21.49			1.458	1.2114	1.1619	1.2771	0.1416	0.1148	0.1063	0.1209	0.216026	0.0204506
1.0009	90	593	Z	3	5	W	84	86	21.54			1.2496	1.1778	1.1487	1.19203	0.1583	0.1618	0.1715	0.163867	0.198676	0.0273116
1.0034	90	593	Z	3	5	W	90	92	21.6	0.639772	18.0537	2.0857	2.2259	2.0899	2.13383	0.4117	0.2908	0.2107	0.3044	0.360056	0.0513634
1.0085	90	593	Z	3	5	W	104	106	21.74			1.3523	1.8371	1.871	1.6868	0.1638	0.231	0.2013	0.1987	0.274464	0.032331
1.0106	90	593	Z	3	5	W	110	112	21.8			6.0988			6.0988	0.8605			0.8605	0.986861	0.139239
1.012	90	593	Z	3	5	W	114	116	21.84			0.9649	0.9766	0.8359	0.9258	0.1155	0.1475	0.1246	0.1292	0.157825	0.0220252
1.0134	90	593	Z	3	5	W	118	120	21.88			1.6306	1.592	1.6547	1.62577	0.3396	0.3306	0.3705	0.3469	0.266703	0.056908
1.0148	90	593	Z	3	5	W	122	124	21.92			2.4426	2.0958	2.2339	2.25743	0.3451	0.3129	0.3585	0.338833	0.371784	0.0558035
1.0165	90	593	Z	3	5	W	127	129	21.97			1.362	2.0971	2.5705	2.00987	0.0413	0.1264	0.2168	0.128167	0.336746	0.0214738
1.0204	90	593	Z	3	5	W	138	140	22.08	0.618053	17.3955	3.6735	4.0515	3.8734	3.86613	0.4136	0.4246	0.3976	0.411933	0.643744	0.0685904
1.0281	90	593	Z	3	6	W	10	12	22.3	0.639	18.04	1.5129	0.7211	0.6996	0.977867	0.2844	0.112	0.1307	0.1757	0.163764	0.0294246
1.0351	90	593	Z	3	6	W	30	32	22.5			1.5785	1.0291	1.1354	1.24767	0.2791	0.1272	0.1412	0.1825	0.205472	0.030055
1.0386	90	593	Z	3	6	W	40	42	22.6			1.3945	1.1577	1.5847	1.37897	0.2203	0.1341	0.2024	0.1856	0.222611	0.0299621
1.0407	90	593	Z	3	6	W	46	48	22.66	0.572941	16.0285	5.1028	5.3991	6.0234	5.50843	0.6485	0.7058	0.8128	0.722367	0.916758	0.120222
