# Supplementary material for: Mid Pleistocene foraminiferal mass extinction coupled with phytoplankton evolution
Source: Nat Commun. 2016 Jun 17;7:11970. doi: 10.1038/ncomms11970 (PMC4915025; doi:10.1038/ncomms11970)
Supplement: Supplementary Data 5 — Benthic foraminiferal trace element data for DSDP Site 593. [file ncomms11970-s6.xlsx]

## Sheet: B
Supplementary Data 5. Benthic foraminiferal trace element data for DSDP Site 593.
Age (Ma)	Leg	Site	H	Core	Sct	Half	Top (cm)	Bottom (cm)	Date	B/Ca (µmol/mol)	Blank corrected B/Ca (µmol/mol) (minus avg daily blank)	B/Ca blank (µmol/mol)	B/Ca blank corrected if blank is over 19	Avg blank corrected B/Ca (µmol/mol)	Average Δ[CO32-]
0.715	90	593	Z	3	1	W	4	6	2015-03-05	206.439	204.884	1.55511		204.047	23.6378
0.715	90	593	Z	3	1	W	4	6	2015-03-18	204.965	203.21	1.75421
0.719	90	593	Z	3	1	W	20	22	29 May 14	206.634	193.776	12.8587		200.624	20.6349
0.719	90	593	Z	3	1	W	20	22	01 Jul 14	222.288	202.545	19.7432	202.545
0.719	90	593	Z	3	1	W	20	22	31 Oct 14	211.338	196.826	14.5122
0.719	90	593	Z	3	1	W	20	22	2015-03-18	209.349	209.349	0
0.728	90	593	Z	3	1	W	31	33	29 May 14	209.145	196.286	12.8587		204.249	23.8152
0.728	90	593	Z	3	1	W	31	33	01 Jul 14	224.551	204.807	19.7432	204.807
0.728	90	593	Z	3	1	W	31	33	2015-03-18	211.654	211.654	0
0.735	90	593	Z	3	1	W	40	42	2015-03-05	216.328	214.772	1.55511		213.441	31.8779
0.735	90	593	Z	3	1	W	40	42	2015-03-18	213.863	212.109	1.75421
0.739	90	593	Z	3	1	W	46	48	29 May 14	202.644	189.786	12.8587		195.048	15.744
0.739	90	593	Z	3	1	W	46	48	01 Jul 14	216.577	196.834	19.7432	196.834
0.739	90	593	Z	3	1	W	46	48	31 Oct 14	201.375	186.863	14.5122
0.739	90	593	Z	3	1	W	46	48	2015-03-18	206.71	206.71	0
0.742	90	593	Z	3	1	W	52	54	2015-03-05	203.817	202.261	1.55511		200.633	20.6432
0.742	90	593	Z	3	1	W	52	54	2015-03-18	200.759	199.005	1.75421
0.747	90	593	Z	3	1	W	63	65	29 May 14	210.402	197.543	12.8587		204.564	24.0908
0.747	90	593	Z	3	1	W	63	65	01 Jul 14	222.472	202.729	19.7432	202.729
0.747	90	593	Z	3	1	W	63	65	2015-03-18	213.418	213.418	0
0.754	90	593	Z	3	1	W	75	77	2015-03-05	202.993	201.438	1.55511		200.374	20.4157
0.754	90	593	Z	3	1	W	75	77	2015-03-18	201.064	199.31	1.75421
0.762	90	593	Z	3	1	W	87	89	29 May 14	214.5	201.642	12.8587		207.724	26.8634
0.762	90	593	Z	3	1	W	87	89	01 Jul 14	232.806	213.063	19.7432	213.063
0.762	90	593	Z	3	1	W	87	89	31 Oct 14	212.89	198.378	14.5122
0.762	90	593	Z	3	1	W	87	89	2015-03-18	217.815	217.815	0
0.764	90	593	Z	3	1	W	98	100	2015-03-05	216.496	214.941	1.55511		214.299	32.6305
0.764	90	593	Z	3	1	W	98	100	2015-03-18	215.411	213.657	1.75421
0.776	90	593	Z	3	1	W	113	115	29 May 14	210.86	198.001	12.8587		201.292	21.2215
0.776	90	593	Z	3	1	W	113	115	01 Jul 14	226.045	206.302	19.7432	206.302
0.776	90	593	Z	3	1	W	113	115	2014-11-06	218.666	199.574	19.0918	199.574
0.784	90	593	Z	3	1	W	123	125	29 May 14	211.54	198.681	12.8587		201.756	21.6277
0.784	90	593	Z	3	1	W	123	125	01 Jul 14	226.594	206.851	19.7432	206.851
0.784	90	593	Z	3	1	W	123	125	2014-11-06	218.826	199.735	19.0918	199.735
0.788	90	593	Z	3	1	W	128	130	2015-03-05	208.962	207.407	1.55511		205.829	25.2009
0.788	90	593	Z	3	1	W	128	130	2015-03-18	206.006	204.251	1.75421
0.792	90	593	Z	3	1	W	134	136	29 May 14	204.793	191.935	12.8587		191.755	12.8555
0.792	90	593	Z	3	1	W	134	136	01 Jul 14	212.342	192.599	19.7432	192.599
0.792	90	593	Z	3	1	W	134	136	2014-11-06	209.824	190.732	19.0918	190.732
0.793	90	593	Z	3	1	W	139	141	2015-03-05	212.555	211	1.55511		210.572	29.3612
0.793	90	593	Z	3	1	W	139	141	2015-03-18	211.898	210.144	1.75421
0.797	90	593	Z	3	2	W	4	6	29 May 14	214.849	201.99	12.8587		209.673	28.5724
0.797	90	593	Z	3	2	W	4	6	01 Jul 14	235.438	215.695	19.7432	215.695
0.797	90	593	Z	3	2	W	4	6	2014-11-06	230.425	211.333	19.0918	211.333
0.797	90	593	Z	3	2	W	4	6	2015-03-05	212.492	210.937	1.55511		209.885	28.7585
0.797	90	593	Z	3	2	W	4	6	2015-03-18	210.587	208.833	1.75421
0.801	90	593	Z	3	2	W	15	17	2015-03-05	219.39	217.835	1.55511		215.757	33.9096
0.801	90	593	Z	3	2	W	15	17	2015-03-18	215.433	213.679	1.75421
0.803	90	593	Z	3	2	W	20	22	29 May 14	230.779	217.92	12.8587		220.621	38.1767
0.803	90	593	Z	3	2	W	20	22	01 Jul 14	243.066	223.323	19.7432	223.323
0.803	90	593	Z	3	2	W	20	22	2015-03-05	214.609	213.054	1.55511		212.177	30.7696
0.803	90	593	Z	3	2	W	20	22	2015-03-18	213.055	211.301	1.75421
0.809	90	593	Z	3	2	W	50	52	29 May 14	209.189	196.33	12.8587		203.329	23.0077
0.809	90	593	Z	3	2	W	50	52	01 Jul 14	225.616	205.873	19.7432	205.873
0.809	90	593	Z	3	2	W	50	52	2014-11-06	215.385	196.293	19.0918	196.293
0.809	90	593	Z	3	2	W	50	52	2015-03-18	214.819	214.819	0
0.818	90	593	Z	3	2	W	80	82	2015-03-05	207.634	206.079	1.55511		204.662	24.1776	DUPLICATE
0.818	90	593	Z	3	2	W	80	82	2015-03-18	205	203.246	1.75421				-
0.821	90	593	Z	3	2	W	89	91	29 May 14	207.456	194.597	12.8587		198.586	18.8472	-
0.821	90	593	Z	3	2	W	89	91	01 Jul 14	212.559	192.816	19.7432	192.816			-
0.821	90	593	Z	3	2	W	89	91	31 Oct 14	207.772	193.259	14.5122				-
0.821	90	593	Z	3	2	W	89	91	2015-03-18	213.671	213.671	0
0.842	90	593	Z	3	2	W	118	120	2015-03-05	206.767	205.212	1.55511		205.212	24.6593
0.853	90	593	Z	3	2	W	139	141	29 May 14	214.221	201.362	12.8587		208.449	27.4995
0.853	90	593	Z	3	2	W	139	141	01 Jul 14	235.749	216.005	19.7432	216.005
0.853	90	593	Z	3	2	W	139	141	31 Oct 14	222.493	207.981	14.5122
0.857	90	593	Z	3	2	W	148	150	29 May 14	217.377	204.518	12.8587		207.253	26.4502
0.857	90	593	Z	3	2	W	148	150	2014-11-06	229.08	209.988	19.0918	209.988
0.857	90	593	Z	3	2	W	148	150	2015-03-05	209.254	207.699	1.55511		207.699	26.8416
0.862	90	593	Z	3	3	W	10	12	2015-03-05	199.687	198.132	1.55511		198.132	18.4492
0.869	90	593	Z	3	3	W	28	30	29 May 14	228.412	215.553	12.8587		215.553	33.7306
0.877	90	593	Z	3	3	W	42	44	2015-03-05	209.342	207.787	1.55511		207.787	26.9182
0.883	90	593	Z	3	3	W	47	49	29 May 14	209.64	196.781	12.8587		205.121	24.5797
0.883	90	593	Z	3	3	W	47	49	01 Jul 14	228.877	209.134	19.7432	209.134
0.883	90	593	Z	3	3	W	47	49	2014-11-06	228.539	209.447	19.0918	209.447
0.905	90	593	Z	3	3	W	65	67	2015-03-05	216.438	214.883	1.55511		214.883	33.143
0.911	90	593	Z	3	3	W	70	72	29 May 14	190.673	177.815	12.8587		181.195	3.59199
0.911	90	593	Z	3	3	W	70	72	01 Jul 14	197.34	177.597	19.7432	177.597
0.911	90	593	Z	3	3	W	70	72	2014-11-06	207.265	188.173	19.0918	188.173
0.914	90	593	Z	3	3	W	76	78	2015-03-05	203.376	201.821	1.55511		201.821	21.6851
0.916	90	593	Z	3	3	W	81	83	2015-03-05	200.083	198.528	1.55511		198.528	18.7966
0.922	90	593	Z	3	3	W	91	93	29 May 14	224.707	211.849	12.8587		211.849	30.4814
0.929	90	593	Z	3	3	W	108	110	29 May 14	203.805	190.947	12.8587		196.644	17.1441
0.929	90	593	Z	3	3	W	108	110	01 Jul 14	224.527	204.784	19.7432	204.784
0.929	90	593	Z	3	3	W	108	110	31 Oct 14	208.715	194.202	14.5122
0.929	90	593	Z	3	3	W	108	110	2015-03-05	210.7	209.145	1.55511		209.145	28.1099
0.942	90	593	Z	3	3	W	148	150	2015-03-05	214.439	212.884	1.55511		212.884	31.3895
0.949	90	593	Z	3	4	W	20	22	29 May 14	202.771	189.913	12.8587		193.875	14.7153
0.949	90	593	Z	3	4	W	20	22	2014-11-06	216.93	197.838	19.0918	197.838
0.954	90	593	Z	3	4	W	39	41	2015-03-05	203.697	202.142	1.55511		202.142	21.9666
0.958	90	593	Z	3	4	W	56	58	2015-03-05	182.495	180.939	1.55511		180.939	3.36789
0.962	90	593	Z	3	4	W	70	72	29 May 14	211	198.141	12.8587		198.141	18.4573
0.966	90	593	Z	3	4	W	91	93	29 May 14	197.472	184.613	12.8587		183.86	5.92943
0.966	90	593	Z	3	4	W	91	93	01 Jul 14	202.849	183.106	19.7432	183.106
0.967	90	593	Z	3	4	W	100	102	2015-03-05	195.863	194.308	1.55511		194.308	15.0951
0.974	90	593	Z	3	4	W	140	142	29 May 14	209.437	196.578	12.8587		201.161	21.1064
0.974	90	593	Z	3	4	W	140	142	2014-11-06	224.837	205.745	19.0918	205.745
0.974	90	593	Z	3	4	W	140	142	2015-03-05	196.467	194.912	1.55511		194.912	15.6247
0.995	90	593	Z	3	5	W	69	71	2015-03-05	210.998	209.443	1.55511		209.443	28.3707
1.017	90	593	Z	3	5	W	127	129	2015-03-05	218.96	217.404	1.55511		217.404	35.3548
1.035	90	593	Z	3	6	W	30	32	2015-03-05	205.512	203.957	1.55511		203.957	23.5588
1.041	90	593	Z	3	6	W	46	48	2015-03-05	198.139	196.584	1.55511		196.584	17.091
1.054	90	593	Z	3	6	W	84	86	2015-03-05	188.465	186.91	1.55511		186.91	8.60497

## Sheet: Mg, Fe, Mn
Table S6 continued:
Age (Ma)	Leg	Site	H	Core	Sct	Half	Top (cm)	Bottom (cm)	Top Depth (mbsf)	Fe/Ca (mmol/mol)	Mn/Ca (mmol/mol)	Mg/Ca (mmol/mol) intensity calibration	Bottom water temperature (deg C)
0.73486	90	593	Z	3	1	W	40	42	15.1	0.0312459	0.0372261	1.4969	4.96902
0.73722	90	593	Z	3	1	W	43	45	15.13	0.0164957	0.0245132	1.32208	3.22075
0.73873	90	593	Z	3	1	W	46	48	15.16	0.0304722	0.0245276	1.34985	3.49855
0.74024	90	593	Z	3	1	W	49	51	15.19	0.0134653	0.0187656	1.24154	2.41542
0.74174	90	593	Z	3	1	W	52	54	15.22	0.0194653	0.0279962	1.37596	3.75961
0.74476	90	593	Z	3	1	W	58	60	15.28	0.023047	0.0307408	1.33445	3.3445
0.74727	90	593	Z	3	1	W	63	65	15.33	0.018428	0.0184544	1.33462	3.34624
0.75029	90	593	Z	3	1	W	69	71	15.39	0.017575	0.0191897	1.31747	3.17471
0.75367	90	593	Z	3	1	W	75	77	15.45	0.0241009	0.0182375	1.35205	3.52048
0.75765	90	593	Z	3	1	W	81	83	15.51	0.0166322	0.021157	1.34722	3.47215
0.76162	90	593	Z	3	1	W	87	89	15.57	0.0177402	0.0191457	1.22277	2.22768
0.764	90	593	Z	3	1	W	98	100	15.68	0.0226671	0.0307393	1.35579	3.55794
0.772	90	593	Z	3	1	W	108	110	15.78	0.019074	0.0232892	1.36829	3.68287
0.776	90	593	Z	3	1	W	113	115	15.83	0.0178675	0.0247286	1.53341	5.33409
0.78	90	593	Z	3	1	W	118	120	15.88	0.017122	0.0294452	1.58533	5.85325
0.784	90	593	Z	3	1	W	123	125	15.93	0.0221514	0.0295665	1.62336	6.23363
0.788	90	593	Z	3	1	W	128	130	15.98	0.0227445	0.0206229	1.45476	4.54759
0.79	90	593	Z	3	1	W	131	133	16.01	0.0162822	0.0146847	1.3631	3.63096
0.7915	90	593	Z	3	1	W	134	136	16.04	0.0257522	0.0371661	1.73302	7.33025
0.793	90	593	Z	3	1	W	139	141	16.09	0.0282734	0.0263541	1.48988	4.89879
0.795	90	593	Z	3	1	W	140	142	16.1	0.0210438	0.0269546	1.58405	5.84046
0.797	90	593	Z	3	2	W	4	6	16.24	0.0287023	0.0383894	1.79626	7.96257
0.799	90	593	Z	3	2	W	10	12	16.3	0.0276782	0.0329279	1.56545	5.65452
0.801	90	593	Z	3	2	W	15	17	16.35	0.0235896	0.0307398	1.44058	4.40577
0.803	90	593	Z	3	2	W	20	22	16.4	0.0231227	0.027509	1.35748	3.57479
0.805	90	593	Z	3	2	W	30	32	16.5	0.0225252	0.0327701	1.39816	3.98161
0.807	90	593	Z	3	2	W	40	42	16.6	0.0221593	0.0245555	1.45431	4.54309
0.809	90	593	Z	3	2	W	50	52	16.7	0.0314028	0.03664	1.34765	3.47655
0.813	90	593	Z	3	2	W	60	62	16.8	0.0278906	0.0244196	1.55597	5.55971
0.81489	90	593	Z	3	2	W	70	72	16.9	0.0256674	0.0371927	1.4239	4.23897
0.821	90	593	Z	3	2	W	89	91	17.09	0.0213704	0.021115	1.20681	2.0681
0.824	90	593	Z	3	2	W	93	95	17.13	0.0261469	0.0300923	1.33395	3.33947
0.826	90	593	Z	3	2	W	97	99	17.17	0.0352284	0.0382562	1.48518	4.8518
0.83585	90	593	Z	3	2	W	106	108	17.26	0.0203424	0.0197346	1.37964	3.79636
0.84218	90	593	Z	3	2	W	118	120	17.38	0.0197202	0.0230181	1.30549	3.05493
0.84535	90	593	Z	3	2	W	124	126	17.44	0.0174808	0.017351	1.2744	2.744
0.84851	90	593	Z	3	2	W	130	132	17.5	0.0276454	0.0238949	1.49899	4.98991
0.85264	90	593	Z	3	2	W	139	141	17.59	0.0182207	0.016727	1.25354	2.53542
0.85675	90	593	Z	3	2	W	148	150	17.68	0.0363571	0.027578	1.684	6.84001
0.86223	90	593	Z	3	3	W	10	12	17.8	0.0238646	0.0285414	1.63189	6.31894
0.86416	90	593	Z	3	3	W	15	17	17.85	0.0208551	0.024986	1.3884	3.88401
0.8661	90	593	Z	3	3	W	20	22	17.9	0.0277012	0.0304897	1.42622	4.26216
0.86919	90	593	Z	3	3	W	28	30	17.98	0.0208327	0.021573	1.31096	3.1096
0.87228	90	593	Z	3	3	W	36	39	18.06	0.022543	0.0248214	1.41251	4.12505
0.87657	90	593	Z	3	3	W	42	45	18.12	0.0253566	0.0297974	1.45902	4.59016
0.88026	90	593	Z	3	3	W	45	47	18.15	0.023757	0.0219904	1.34649	3.46491
0.88272	90	593	Z	3	3	W	48	50	18.17	0.0227883	0.0215781	1.46223	4.62235
0.88887	90	593	Z	3	3	W	52	54	18.22	0.0220045	0.0272157	1.38485	3.84851
0.89871	90	593	Z	3	3	W	60	62	18.3	0.0183104	0.025977	1.33356	3.33558
0.90486	90	593	Z	3	3	W	65	67	18.35	0.0278925	0.0333919	1.31261	3.12612
0.91055	90	593	Z	3	3	W	70	72	18.4	0.0180734	0.0226675	1.68366	6.83662
0.91377	90	593	Z	3	3	W	76	78	18.46	0.0172589	0.0224137	1.40031	4.00308
0.91646	90	593	Z	3	3	W	81	83	18.51	0.0210902	0.0262462	1.35818	3.58176
0.91914	90	593	Z	3	3	W	86	88	18.56	0.0218948	0.0333708	1.29599	2.95991
0.92182	90	593	Z	3	3	W	91	93	18.61	0.0227587	0.0416747	1.35817	3.58172
0.92504	90	593	Z	3	3	W	97	99	18.67	0.0286491	0.0268674	1.46322	4.63219
0.92923	90	593	Z	3	3	W	108	110	18.78	0.0241788	0.0291498	1.49376	4.93761
0.93268	90	593	Z	3	3	W	118	120	18.88	0.0177961	0.0285919	1.2747	2.74704
0.9358	90	593	Z	3	3	W	127	129	18.97	0.0246072	0.0261096	1.18811	1.88109
0.93857	90	593	Z	3	3	W	136	139	19.06	0.0147527	0.0256483	1.18851	1.88506
0.94216	90	593	Z	3	3	W	148	150	19.18	0.0127451	0.0271577	1.25816	2.58162
0.94602	90	593	Z	3	4	W	11	13	19.31	0.0165908	0.0293538	1.47553	4.75532
0.94858	90	593	Z	3	4	W	20	22	19.4	0.0143788	0.0336553	1.31105	3.11047
0.95144	90	593	Z	3	4	W	30	32	19.5	0.0184818	0.034172	1.27676	2.76759
0.95397	90	593	Z	3	4	W	39	41	19.59	0.0158037	0.0306296	1.3741	3.74104
0.95623	90	593	Z	3	4	W	48	50	19.68	0.0154787	0.0349212	1.38536	3.85356
0.95824	90	593	Z	3	4	W	56	58	19.76	0.0177497	0.0294206	1.71125	7.11249
0.96163	90	593	Z	3	4	W	70	72	19.9	0.0152213	0.0318823	1.72017	7.20166
0.96377	90	593	Z	3	4	W	81	83	20.01	0.0160478	0.0393904	1.56698	5.6698
0.96572	90	593	Z	3	4	W	91	93	20.11	0.0195573	0.0478184	1.34907	3.4907
0.96738	90	593	Z	3	4	W	100	102	20.2	0.0152305	0.0418022	1.31436	3.14361
0.96895	90	593	Z	3	4	W	110	112	20.3	0.0163466	0.0298	1.30491	3.04907
0.97052	90	593	Z	3	4	W	120	122	20.4	0.0179876	0.0364537	1.39661	3.96609
0.97177	90	593	Z	3	4	W	128	130	20.48	0.0195612	0.0412141	1.5623	5.62303
0.97359	90	593	Z	3	4	W	140	142	20.6	0.0263896	0.0514079	1.52438	5.24384
0.97896	90	593	Z	3	5	W	20	22	20.9	0.0242	0.0491991	1.39005	3.90053
0.98385	90	593	Z	3	5	W	40	42	21.1	0.0168297	0.038563	1.30145	3.01449
0.98773	90	593	Z	3	5	W	50	52	21.2	0.0192597	0.0407275	1.36315	3.63151
0.99317	90	593	Z	3	5	W	64	66	21.34	0.020178	0.0491595	1.47612	4.76119
0.9952	90	593	Z	3	5	W	69	71	21.39	0.0269254	0.0321281	1.41994	4.19941
1.0034	90	593	Z	3	5	W	90	92	21.6	0.0165168	0.0278312	1.29638	2.96384
1.005	90	593	Z	3	5	W	94	96	21.64	0.0489069	0.0414656	1.51587	5.15869
1.0071	90	593	Z	3	5	W	100	102	21.7	0.0181486	0.0359807	1.5593	5.59301
1.0085	90	593	Z	3	5	W	104	106	21.74	0.0218049	0.0520615	1.35221	3.52208
1.0106	90	593	Z	3	5	W	110	112	21.8	0.0130659	0.0265209	1.28497	2.84974
1.012	90	593	Z	3	5	W	114	116	21.84	0.0124629	0.0256117	1.28494	2.84938
1.0134	90	593	Z	3	5	W	118	120	21.88	0.0171463	0.0375268	1.39742	3.97416
1.0148	90	593	Z	3	5	W	122	124	21.92	0.0130415	0.0271593	1.31483	3.14831
1.0165	90	593	Z	3	5	W	127	129	21.97	0.0182011	0.031381	1.36776	3.67764
1.0179	90	593	Z	3	5	W	131	133	22.01	0.0215585	0.0366727	1.39346	3.93464
1.0204	90	593	Z	3	5	W	138	140	22.08	0.0297288	0.0295385	1.41889	4.18892
1.0232	90	593	Z	3	5	W	146	148	22.16	0.0343047	0.0344031	1.50513	5.05129
1.0281	90	593	Z	3	6	W	10	12	22.3	0.0432801	0.0445622	1.38234	3.82335
1.0351	90	593	Z	3	6	W	30	32	22.5	0.0178191	0.0376571	1.63726	6.37256
1.0386	90	593	Z	3	6	W	40	42	22.6	0.0273371	0.0308562	1.41122	4.1122
1.0407	90	593	Z	3	6	W	46	48	22.66	0.0163756	0.0303684	1.54452	5.44517
